# Supplementary material for: Intracellular Accumulation of IFN-λ4 Induces ER Stress and Results in Anti-Cirrhotic but Pro-HCV Effects
Source: Front Immunol. 2021 Aug 23;12:692263. doi: 10.3389/fimmu.2021.692263 (PMC8419317; doi:10.3389/fimmu.2021.692263)
Supplement: Supplementary file 2 [file Table_1.xlsx]

## Sheet: Table of contents
Table S1. Differentially expressed genes (DEGs, > 1.5 fold, FDR < 0.05) identified by comparing corresponding Dox+ and Dox- HepG2 cells after 72 hours of induction
Group	Cell Lines: IFN-λ4-GFP, IFN-λ4-GFP-IFNLR1KO and IFN-λ3-GFP	Used for Fig	Comment
A	DEGs either in IFN-λ4-GFP or IFN-λ4-GFP-IFNLR1KO (n = 3251), Sum of B, C, D
B	DEGs in IFN-λ4-GFP (n = 2735), receptor-dependent , Sum of E, F, G	IPA, Fig S3	whole IFN-λ4 receptor-dependent signature, includes genes induced by IFN-λ3-GFP as well
C	DEGs in both IFN-λ4-GFP and IFN-λ4-GFP-IFNLR1KO (n = 145), Sum of H and I		All receptor-independent DEGs
D	DEGs in IFN-λ4-GFP-IFNLR1KO cells (n = 371)		Receptor-dependent, IFN-λ4-independent
E	DEGs in IFN-λ4-GFP and IFN-λ3-GFP (n = 766)		DEGs common between IFN-λ3 and IFN-λ4, more stringent
F	DEGs in IFN-λ4-GFP and IFN-λ3-GFP (but with < 1.5 FC in IFN-λ3-GFP, n = 740)		DEGs common between IFN-λ3 and IFN-λ4, less stringent
G	DEGs in IFN-λ4-GFP (n = 1229)	IPA, Fig S6	IFN-λ4 specific receptor-dependent signature
H	DEGs in IFN-λ4-GFP and IFN-λ4-GFP-IFNLR1KO, but not in IFN-λ3-GFP (n = 52), receptor-independent	IPA, Fig S4	IFN-λ4 specific receptor-independent signature
I	DEGs in IFN-λ4-GFP, IFN-λ4-GFP-IFNLR1KO and IFN-λ3-GFP (n = 93)		Possible unspecific background or Dox effect
	Ingenuity IPA pathway analysis of IFN-λ4-GFP specific DEGs (G)
Abbreviations
L3	IFN-λ3-GFP
L4	IFN-λ3-GFP
KO	IFN-λ4-GFP-IFNLR1KO
IPA	Ingenuity Pathway Analysis
padj	FDR-adjusted pvalue
Note	DEGs were identified based on RNA-seq expression at 72 hours of induction and then compared at 8 and 24 hours
	Each time point is presented by an average of biological triplicates
	log2FoldChange = 0.58 corresponds to 1.5 fold change

## Sheet: Group A.  n=3251 
Group A. DEGs either in IFN-λ4-GFP or IFN-λ4-GFP-IFNLR1KO (n = 3251)
Gene ID	Gene.name	L4-8h-log2FoldChange	L4-8h-pvalue	L4-8h-padj		L4-24h-log2FoldChange	L4-24h-pvalue	L4-24h-padj		L4-72h-log2FoldChange	L4-72h-pvalue	L4-72h-padj		L3-8h-log2FoldChange	L3-8h-pvalue	L3-8h-padj		L3-24h-log2FoldChange	L3-24h-pvalue	L3-24h-padj		L3-72h-log2FoldChange	L3-72h-pvalue	L3-72h-padj		KO-8h-log2FoldChange	KO-8h-pvalue	KO-8h-padj		KO-24h-log2FoldChange	KO-24h-pvalue	KO-24h-padj		KO-72h-log2FoldChange	KO-72h-pvalue	KO-72h-padj
ENSG00000002549	LAP3	0.650523	1.00374e-63	1.60655e-61		1.42748	2.1743e-298	1.0201e-295		1.58711	0	0		0.435991	4.40927e-29	9.73241e-27		0.955382	1.6987e-134	6.3375e-132		1.22883	5.6299e-219	3.5022e-216		-0.0327896	0.399842	0.998951		0.05938	0.126273	0.348018		-0.0857194	0.0281002	0.13054
ENSG00000003137	CYP26B1	NA	NA	NA		0.859505	5.34516e-06	4.46973e-05		1.54662	6.68382e-15	9.14853e-14		0.0696846	0.705492	0.837046		0.239022	0.224288	0.447053		0.589126	0.00162513	0.0078843		0.313395	0.0778999	0.855465		0.336691	0.0960897	0.296401		0.538422	0.003114	0.0258868
ENSG00000133636	NTS	NA	NA	NA		0.243682	0.656229	0.811474		-2.63557	0.050044	0.130713		NA	NA	NA		NA	NA	NA		-2.09574	0.136533	0.282043		NA	NA	NA		NA	NA	NA		-2.61186	0.00541086	0.0393974
ENSG00000004838	ZMYND10	NA	NA	NA		0.167803	0.435416	0.647285		0.621397	0.00458264	0.0161892		-0.00140592	0.994256	0.996729		-0.207333	0.363039	0.596507		0.455075	0.0437988	0.119639		0.250418	0.197699	0.998951		-0.333267	0.0951973	0.294932		0.713654	0.000411466	0.00522002
ENSG00000005073	HOXA11	NA	NA	NA		1.50117	0.000279297	0.00165949		1.90665	2.76583e-05	0.00014381		NA	NA	NA		NA	NA	NA		2.17584	1.76869e-06	1.76824e-05		NA	NA	NA		NA	NA	NA		0.11	0.860832	0.94516
ENSG00000005189	REXO5	-0.157123	0.00192118	0.0143773		-0.42403	4.63241e-18	1.54653e-16		-0.723601	1.83458e-45	1.11979e-43		-0.264504	1.25508e-07	4.0897e-06		-0.0906534	0.0654509	0.204567		-0.251557	5.94438e-07	6.48737e-06		-0.0211324	0.672509	0.998951		-0.0279826	0.572814	0.787557		-0.0545635	0.264805	0.534523
ENSG00000005884	ITGA3	6.01901e-05	0.99945	0.999588		0.993051	3.87834e-32	2.56674e-30		1.68447	5.12241e-89	8.188e-87		-0.0793697	0.382655	0.593183		0.828764	2.48338e-21	2.76883e-19		1.06209	2.11636e-35	2.862e-33		0.101958	0.314013	0.998951		1.08602	6.07481e-31	4.53275e-28		1.03081	6.03049e-26	6.31134e-23
ENSG00000006025	OSBPL7	0.0705508	0.499768	0.696356		0.520128	9.30612e-07	9.0315e-06		0.600744	1.34243e-08	1.03997e-07		0.0383035	0.712068	0.841242		0.256387	0.0163107	0.0763319		0.464356	1.2736e-05	0.000106519		0.150021	0.152743	0.989711		-8.13911e-05	0.999378	0.999584		0.692398	4.55178e-11	4.46602e-09
ENSG00000006062	MAP3K14	0.0390104	0.498361	0.695519		0.46947	3.60258e-14	8.55824e-13		0.638342	4.49978e-24	1.09243e-22		-0.0592516	0.325466	0.540142		0.164283	0.00684196	0.0396221		0.341156	5.71189e-08	7.53147e-07		0.0857777	0.160931	0.998951		-0.041536	0.486942	0.729361		0.0274832	0.665192	0.851412
ENSG00000006327	TNFRSF12A	-0.151471	0.0174957	0.0764028		0.257793	5.66929e-05	0.000392814		0.649639	5.95871e-24	1.43905e-22		-0.302193	2.54984e-06	5.75142e-05		0.0612345	0.339672	0.57396		0.786728	5.98928e-34	7.65561e-32		-0.0380546	0.552994	0.998951		0.0410128	0.522521	0.755696		0.167292	0.00997071	0.0619905
ENSG00000006638	TBXA2R	NA	NA	NA		1.1188	0.00017512	0.00108696		1.10782	3.55451e-05	0.000181658		NA	NA	NA		0.784963	0.00698112	0.0402957		1.09477	2.23672e-05	0.000177978		NA	NA	NA		1.13429	0.00591713	0.0467205		0.870305	0.0170328	0.0914826
ENSG00000007216	SLC13A2	NA	NA	NA		-0.129406	0.788669	0.894074		2.00909	0.00503001	0.0176345		NA	NA	NA		NA	NA	NA		0.740326	0.198854	0.366171		NA	NA	NA		NA	NA	NA		NA	NA	NA
ENSG00000007314	SCN4A	NA	NA	NA		0.384121	0.31343	0.52719		0.847215	0.00814021	0.0271166		NA	NA	NA		NA	NA	NA		1.32068	0.000257537	0.00157132		NA	NA	NA		NA	NA	NA		-0.0842094	0.823022	0.928905
ENSG00000007944	MYLIP	0.24727	7.65642e-05	0.00105582		0.477735	8.85887e-17	2.64498e-15		0.814019	1.28426e-42	7.16192e-41		0.227847	0.000372215	0.00380644		0.407749	1.68937e-11	9.0286e-10		0.670243	6.76648e-28	6.46465e-26		0.210348	0.00136379	0.138211		0.34031	4.21891e-08	2.82835e-06		0.336827	6.39636e-08	2.96581e-06
ENSG00000008283	CYB561	-0.0170368	0.797704	0.894255		0.797996	2.88658e-35	2.17312e-33		1.49011	9.7999e-134	2.5314e-131		-0.133278	0.0365287	0.128489		0.121755	0.068254	0.210413		0.512879	2.96565e-17	1.35428e-15		-0.011577	0.864782	0.998951		0.094409	0.172392	0.417424		0.165931	0.00925958	0.0588199
ENSG00000008710	PKD1	-0.00774454	0.927292	0.965158		0.669241	3.47163e-15	9.09407e-14		0.85679	6.00683e-24	1.44959e-22		-0.033255	0.695681	0.830455		0.130156	0.125947	0.314664		0.328863	0.000110532	0.000744137		0.0229922	0.786963	0.998951		-0.00338705	0.968233	0.988724		-0.0264397	0.756025	0.897963
ENSG00000010030	ETV7	NA	NA	NA		6.13758	1.46233e-59	1.92106e-57		6.62159	1.61653e-84	2.42772e-82		2.75826	3.62894e-34	9.34503e-32		3.58607	1.86239e-22	2.18972e-20		4.60683	2.50637e-37	3.65421e-35		-0.369075	0.326842	0.998951		0.0689698	0.891424	0.958435		0.429814	0.407057	0.673161
ENSG00000010310	GIPR	0.36466	0.00734003	0.0398167		0.841391	1.26264e-09	1.82937e-08		0.963056	1.14425e-14	1.54009e-13		0.365923	0.00580893	0.0334482		0.540438	0.000105008	0.00132025		0.646893	1.69862e-07	2.0602e-06		0.185558	0.199705	0.998951		0.459022	0.000550419	0.00755706		0.640872	6.30806e-06	0.000161961
ENSG00000011201	ANOS1	NA	NA	NA		0.412887	0.180828	0.366358		1.05724	0.000531044	0.00224582		NA	NA	NA		NA	NA	NA		1.2923	7.98615e-05	0.000555245		NA	NA	NA		NA	NA	NA		-0.326595	0.370215	0.640011
ENSG00000011347	SYT7	-0.0934483	0.525453	0.717443		-0.168062	0.24744	0.451318		-0.61425	1.36568e-05	7.37895e-05		0.10589	0.478604	0.6754		0.106451	0.471612	0.687793		0.41459	0.0034341	0.0150298		0.210639	0.175856	0.998951		0.330393	0.0272766	0.13183		-0.590335	5.14326e-05	0.000925029
ENSG00000011422	PLAUR	-0.0287622	0.677898	0.819333		0.336606	1.1161e-05	8.83265e-05		0.61776	1.68434e-14	2.22984e-13		-0.0984528	0.211071	0.413467		0.234231	0.00350379	0.023212		0.391121	1.52925e-06	1.54542e-05		0.0485166	0.531903	0.998951		0.269939	0.000822981	0.010442		0.345069	4.94876e-05	0.000894439
ENSG00000011426	ANLN	0.0108851	0.771161	0.878533		-0.447785	3.96499e-33	2.76329e-31		-0.76468	2.55556e-89	4.10529e-87		0.0783878	0.0355484	0.12612		-0.0741166	0.0463469	0.161656		-0.0722772	0.0554728	0.143914		0.0300806	0.417582	0.998951		0.0585167	0.115008	0.328838		-0.0436242	0.241678	0.508783
ENSG00000012124	CD22	0.0204865	0.875052	0.939311		0.214908	0.0890031	0.21863		0.744667	8.37557e-11	8.08486e-10		-0.244399	0.0812096	0.222179		0.127635	0.382431	0.614219		0.0877173	0.473729	0.649947		-0.222648	0.122072	0.950658		0.037795	0.768825	0.901893		0.127905	0.293042	0.566047
ENSG00000012822	CALCOCO1	0.200359	0.0211692	0.0879427		0.594902	2.90955e-12	5.76512e-11		0.857586	9.39856e-25	2.37643e-23		0.246834	0.00422453	0.0262123		0.304237	0.000520752	0.00503869		0.536999	1.91229e-10	3.83611e-09		0.172574	0.051199	0.753455		0.337225	0.000119909	0.00224539		0.311579	0.000316108	0.00421823
ENSG00000013288	MAN2B2	-0.048479	0.297954	0.512541		0.142659	0.00193663	0.00921625		0.661957	4.89598e-47	3.16172e-45		-0.0063538	0.891116	0.946016		0.0658545	0.154015	0.356551		0.357902	1.00056e-14	3.42226e-13		0.0457396	0.33119	0.998951		0.0912115	0.050852	0.198537		-0.0297524	0.524948	0.762651
ENSG00000013297	CLDN11	-0.0647185	0.585166	0.760293		-0.361563	0.000153099	0.000962165		-0.786477	6.49825e-14	8.20579e-13		-0.403867	0.000804172	0.00710525		-0.329182	0.00654331	0.0382465		-0.277687	0.0204381	0.0655355		0.0536099	0.600437	0.998951		-0.0662055	0.496319	0.735849		-0.0939826	0.324909	0.598058
ENSG00000013364	MVP	-0.0290238	0.561362	0.743109		0.270222	5.97855e-08	6.95354e-07		0.64638	2.15096e-38	9.99315e-37		-0.107588	0.0325291	0.118538		0.23492	3.07787e-06	6.15574e-05		0.410694	2.39986e-16	9.93775e-15		0.0459951	0.360678	0.998951		0.262629	1.77283e-07	9.91147e-06		0.0734005	0.144815	0.376877
ENSG00000013374	NUB1	0.550375	2.1402e-53	3.01852e-51		0.992163	4.4231e-172	1.3206e-169		1.07348	1.42e-202	5.0944e-200		0.269172	7.9829e-14	7.36373e-12		0.371287	5.38086e-25	6.86768e-23		0.575648	8.93218e-58	2.01644e-55		0.0121927	0.738254	0.998951		0.119505	0.00113073	0.0134495		-0.0048976	0.893429	0.959007
ENSG00000013588	GPRC5A	-0.659665	6.43584e-09	2.40626e-07		-0.184384	0.115657	0.265393		-1.08238	1.84459e-19	3.44477e-18		-0.435644	0.00442223	0.0270781		-0.44905	0.00164823	0.0126686		-0.573051	1.271e-06	1.30661e-05		-0.38912	0.00165311	0.154501		-0.350147	0.0212159	0.112058		-0.230357	0.0618144	0.220162
ENSG00000014914	MTMR11	0.349623	1.89921e-07	5.44351e-06		0.479728	1.54566e-10	2.53027e-09		0.928384	5.30762e-29	1.62597e-27		0.299703	2.09312e-05	0.000343439		0.467514	2.186e-09	8.79081e-08		1.24031	2.35271e-45	4.11621e-43		0.150205	0.0512366	0.753455		0.364191	7.62672e-06	0.000246214		0.590331	2.25467e-08	1.18833e-06
ENSG00000017427	IGF1	NA	NA	NA		NA	NA	NA		-4.48569	0.000919139	0.00371301		NA	NA	NA		NA	NA	NA		-1.14191	0.122106	0.260175		NA	NA	NA		NA	NA	NA		NA	NA	NA
ENSG00000019102	VSIG2	-0.0878207	0.207595	0.410379		0.164147	0.0156422	0.0546016		0.603987	1.00509e-19	1.90902e-18		-0.133008	0.0741565	0.208608		0.118444	0.119481	0.304463		0.38166	5.92703e-08	7.80044e-07		0.0332553	0.678212	0.998951		0.233483	0.00433807	0.0374204		0.4145	1.79929e-07	7.37777e-06
ENSG00000019186	CYP24A1	-0.67066	1.07945e-10	5.23019e-09		-0.0722449	0.487635	0.692516		-0.617592	3.17197e-09	2.62885e-08		-1.04862	1.16716e-23	2.10099e-21		-0.376865	0.00030062	0.00318445		-0.440183	2.42228e-05	0.000191221		-0.298889	0.0041413	0.258894		-0.389725	0.000197009	0.0033585		-0.068558	0.512953	0.753596
ENSG00000019549	SNAI2	NA	NA	NA		-1.30922	0.00967484	0.036371		-2.24387	1.35793e-05	7.34196e-05		NA	NA	NA		NA	NA	NA		-0.207266	0.710688	0.829966		NA	NA	NA		NA	NA	NA		NA	NA	NA
ENSG00000019582	CD74	0.0182304	0.743937	0.862409		0.419495	3.30596e-14	7.88925e-13		0.862251	6.19895e-55	5.01649e-53		-0.0414127	0.453298	0.654054		0.197833	0.000322318	0.00337087		0.463073	3.56027e-17	1.60746e-15		0.0347514	0.538961	0.998951		0.280757	4.57535e-07	2.25284e-05		0.0363816	0.51387	0.754468
ENSG00000020129	NCDN	-0.0683347	0.16115	0.347869		0.253362	3.39155e-07	3.51517e-06		0.655667	7.8088e-40	3.84944e-38		-0.0938827	0.0603758	0.182169		0.0676615	0.181137	0.394107		0.30312	2.14084e-09	3.62764e-08		0.00963738	0.845786	0.998951		0.0937745	0.0580731	0.216449		0.0275223	0.58223	0.800017
ENSG00000021488	SLC7A9	-0.104836	0.181471	0.375953		0.0983998	0.210964	0.406727		0.797145	8.6758e-25	2.19885e-23		-0.108264	0.198865	0.398309		-0.0227336	0.784893	0.893999		0.162338	0.052277	0.137304		0.0840229	0.285503	0.998951		0.279795	0.000512079	0.0071484		0.00547323	0.945705	0.978887
ENSG00000021762	OSBPL5	NA	NA	NA		0.555887	0.195069	0.385879		2.24126	1.31795e-07	9.16746e-07		NA	NA	NA		NA	NA	NA		0.852248	0.0486879	0.129888		NA	NA	NA		NA	NA	NA		NA	NA	NA
ENSG00000022267	FHL1	NA	NA	NA		NA	NA	NA		1.883	0.0125668	0.0398829		NA	NA	NA		NA	NA	NA		4.65472	0.000296874	0.00178253		NA	NA	NA		NA	NA	NA		NA	NA	NA
ENSG00000023892	DEF6	0.0544836	0.304812	0.519436		0.136364	0.0107424	0.0396857		0.767821	5.34541e-46	3.35141e-44		-0.069457	0.189365	0.387916		0.075732	0.156525	0.359956		0.419083	2.21662e-14	7.31719e-13		0.0317411	0.553189	0.998951		0.125578	0.0164875	0.0943484		0.189938	0.00044961	0.00558279
ENSG00000024526	DEPDC1	0.0900857	0.27618	0.48963		-0.390285	1.62036e-06	1.4959e-05		-0.828602	1.95285e-23	4.58586e-22		0.0516912	0.530584	0.714747		-0.190182	0.0192738	0.0863994		-0.0888861	0.278561	0.460154		0.0193666	0.811205	0.998951		0.027257	0.737143	0.885759		0.0572154	0.4819	0.730881
ENSG00000025039	RRAGD	-0.00145219	0.988277	0.99435		-0.296791	0.00822849	0.0317654		-0.681	2.20559e-10	2.04939e-09		0.0606833	0.598687	0.764059		0.290601	0.0287766	0.115598		0.966807	2.31188e-17	1.06969e-15		0.0694621	0.515912	0.998951		0.706951	3.31754e-08	2.28228e-06		-0.149493	0.213414	0.474352
ENSG00000025708	TYMP	0.284479	0.00123362	0.0100762		1.48403	5.97427e-61	8.04964e-59		1.25988	1.28446e-44	7.65203e-43		-0.0967962	0.27508	0.488693		0.818592	2.73475e-20	2.93117e-18		1.16151	1.88505e-38	2.89936e-36		-0.0570319	0.524104	0.998951		-0.0142415	0.872935	0.949528		0.422155	3.27186e-06	9.2547e-05
ENSG00000213606	AKR1B10P1	NA	NA	NA		-0.60748	0.132511	0.29257		-0.923742	0.021641	0.0641247		NA	NA	NA		NA	NA	NA		-0.366458	0.429198	0.61124		NA	NA	NA		NA	NA	NA		-1.03776	0.00552935	0.0399882
ENSG00000026297	RNASET2	-0.13921	0.174524	0.365816		-0.210453	0.0394602	0.115789		-0.671515	4.54423e-11	4.50364e-10		-0.151276	0.143196	0.32319		-0.296179	0.0037733	0.0246638		-0.413933	4.94567e-05	0.000360532		0.0281723	0.786079	0.998951		0.142572	0.166099	0.408821		-0.513411	5.65619e-07	1.99798e-05
ENSG00000026950	BTN3A1	0.692304	1.22738e-35	1.457e-33		1.03221	6.14019e-90	1.19502e-87		1.00112	1.08441e-91	1.76841e-89		0.208398	0.000113359	0.00142881		0.31295	4.01484e-09	1.52721e-07		0.341474	1.00559e-11	2.41212e-10		0.032525	0.55777	0.998951		0.120257	0.0290262	0.137511		0.0170722	0.738852	0.888758
ENSG00000027075	PRKCH	0.132391	0.278538	0.491417		0.151307	0.260065	0.466031		0.751597	1.46607e-08	1.13087e-07		0.288857	0.0169074	0.0736562		0.290163	0.0360658	0.135675		0.687049	1.46685e-08	2.15242e-07		0.0697612	0.546	0.998951		0.0340684	0.802113	0.918378		0.315738	0.014091	0.080148
ENSG00000028137	TNFRSF1B	NA	NA	NA		1.59283	9.41157e-05	0.000620682		2.35825	8.3439e-08	5.94738e-07		NA	NA	NA		NA	NA	NA		1.84048	1.08598e-05	9.22324e-05		NA	NA	NA		NA	NA	NA		NA	NA	NA
ENSG00000030582	GRN	-0.0180057	0.762482	0.872936		0.275358	3.61825e-06	3.12819e-05		0.604841	2.3291e-24	5.74078e-23		-0.0437423	0.463005	0.663025		0.151783	0.0108169	0.0561839		0.365519	7.91022e-10	1.43321e-08		0.063603	0.286369	0.998951		0.254411	2.02544e-05	0.000545743		-0.116482	0.0505583	0.193888
ENSG00000033100	CHPF2	0.0171795	0.764841	0.874481		0.446067	7.7411e-15	1.96133e-13		0.72262	1.47487e-36	6.3496e-35		0.0722901	0.212888	0.415621		0.264153	4.6251e-06	8.88385e-05		0.44983	5.49142e-15	1.94093e-13		0.0842279	0.145887	0.977623		0.186374	0.00118278	0.0138982		0.0574639	0.317865	0.591837
ENSG00000034063		-0.151412	2.01341e-05	0.000337028		-0.391514	4.5202e-28	2.53769e-26		-0.596713	9.86568e-62	9.23341e-60		-0.154991	1.29063e-05	0.000228336		-0.110021	0.00189627	0.0142147		-0.037582	0.292277	0.474027		-0.0441933	0.213513	0.998951		0.0427875	0.228093	0.489383		-0.00478431	0.892616	0.958702
ENSG00000038002	AGA	0.00169386	0.973513	0.988469		0.459705	7.68197e-20	2.8308e-18		0.759131	2.15908e-51	1.59166e-49		0.0153129	0.768416	0.875673		0.0507819	0.319098	0.553959		0.266295	2.8931e-07	3.35735e-06		0.00156931	0.975658	0.998951		0.272619	1.93305e-07	1.06841e-05		0.0857238	0.103585	0.306448
ENSG00000038427	VCAN	-0.636379	8.81065e-11	4.32785e-09		-0.369183	7.6644e-06	6.24998e-05		-0.965618	2.89073e-31	9.8148e-30		-0.667403	1.83553e-11	1.21113e-09		-0.544369	3.35169e-07	8.775e-06		-0.72917	8.6903e-15	3.01074e-13		-0.234276	0.0205929	0.536654		-0.52167	3.4399e-05	0.000847955		-0.473129	9.96988e-05	0.0016195
ENSG00000039068	CDH1	-0.15254	0.000987694	0.00838481		0.0936037	0.0466411	0.132596		0.767908	1.38154e-63	1.35178e-61		-0.221425	1.65553e-06	3.9202e-05		0.0066836	0.885702	0.946274		0.485649	4.56865e-27	4.20691e-25		-0.0492524	0.339981	0.998951		0.00758154	0.892203	0.958506		0.209671	3.39112e-05	0.000655497
ENSG00000039537	C6	NA	NA	NA		-1.04753	0.000690256	0.00369892		-0.845116	0.0038113	0.0136752		NA	NA	NA		NA	NA	NA		-0.11165	0.706538	0.827571		NA	NA	NA		NA	NA	NA		-0.0162358	0.961333	0.986058
ENSG00000040275	SPDL1	-0.0273998	0.487607	0.686428		-0.310075	4.0852e-15	1.06588e-13		-0.628423	2.13565e-51	1.5816e-49		-0.0632931	0.113282	0.277326		-0.139801	0.000380723	0.00388534		-0.0375548	0.356969	0.541487		0.010585	0.783016	0.998951		0.00339803	0.930144	0.973027		0.0239274	0.537461	0.771745
ENSG00000040487	PQLC2	-0.0687146	0.206357	0.408613		0.150644	0.00650814	0.0259871		0.637171	8.20068e-31	2.727e-29		-0.0921592	0.0963216	0.248732		0.0364474	0.515739	0.722929		0.353386	3.07841e-10	6.00097e-09		0.0659722	0.228092	0.998951		0.143478	0.0095078	0.0651326		0.0593145	0.283962	0.55534
ENSG00000042493	CAPG	-0.152302	0.0402606	0.136615		-0.0291018	0.699335	0.840769		0.664081	1.1537e-18	2.066e-17		-0.286652	0.000160249	0.00190095		-0.16059	0.0391377	0.143856		0.0842155	0.269874	0.450529		0.134078	0.0799259	0.855465		-0.0659531	0.416544	0.67519		0.0266204	0.729002	0.884217
ENSG00000042980	ADAM28	NA	NA	NA		NA	NA	NA		3.33419	0.014284	0.0445792		NA	NA	NA		NA	NA	NA		NA	NA	NA		NA	NA	NA		NA	NA	NA		NA	NA	NA
ENSG00000044446	PHKA2	-0.0673662	0.327924	0.54393		-0.165114	0.0158187	0.0551043		-0.624812	4.87215e-20	9.47122e-19		-0.0103637	0.880185	0.940443		-0.140625	0.0400787	0.145829		-0.173719	0.0108242	0.0392082		-0.0127212	0.853651	0.998951		-0.0327712	0.632075	0.827309		-0.211338	0.00198034	0.0182466
ENSG00000044574	HSPA5	0.265091	4.99335e-11	2.53133e-09		0.858163	1.2125e-100	2.54859e-98		0.789178	2.05411e-85	3.11386e-83		-0.119519	0.0030808	0.0203568		0.0733084	0.0689495	0.211827		0.425173	5.16571e-26	4.39525e-24		-0.0512818	0.203909	0.998951		0.114762	0.00440796	0.0378718		0.167458	3.24782e-05	0.000632807
ENSG00000047365	ARAP2	0.254896	0.00603378	0.0341347		0.80378	1.31782e-15	3.60295e-14		1.12561	3.38643e-25	8.83234e-24		0.331688	0.000719118	0.00647241		0.498107	2.32996e-06	4.82918e-05		0.801519	2.27392e-11	5.18354e-10		0.270714	0.0191868	0.528282		0.393188	0.000136523	0.00251406		0.0837914	0.551979	0.780254
ENSG00000047457	CP	-0.0580715	0.6239	0.785319		-0.344357	0.00359651	0.0156838		-1.39085	5.87796e-32	2.06297e-30		-0.0339706	0.774432	0.879779		-0.433599	0.000247319	0.00271072		-0.958635	5.09984e-16	2.03361e-14		-0.0569919	0.630756	0.998951		0.139403	0.23895	0.502017		-0.951355	8.93562e-16	1.92536e-13
ENSG00000047617	ANO2	NA	NA	NA		NA	NA	NA		2.61257	0.001285	0.00505559		NA	NA	NA		NA	NA	NA		NA	NA	NA		NA	NA	NA		NA	NA	NA		NA	NA	NA
ENSG00000047644	WWC3	-0.119523	0.00310404	0.0207009		0.116443	0.00943708	0.0356403		0.620882	2.02689e-46	1.2885e-44		-0.166184	9.54648e-05	0.00123604		0.0680023	0.133986	0.327147		0.395881	7.76953e-19	4.14271e-17		0.0545071	0.202264	0.998951		0.0100866	0.833136	0.932471		-0.0158083	0.733425	0.886695
ENSG00000048540	LMO3	NA	NA	NA		0.0911459	0.760837	0.878205		-0.703562	0.00745362	0.0250985		NA	NA	NA		-0.335622	0.244141	0.470892		-0.90237	0.00035948	0.00211273		NA	NA	NA		-0.572281	0.0556256	0.21044		0.240679	0.328972	0.601901
ENSG00000049130	KITLG	-0.0833963	0.258318	0.470074		-0.301954	4.6851e-05	0.000330993		-0.811009	1.46439e-25	3.89166e-24		-0.131424	0.0703844	0.201824		-0.169698	0.0179981	0.0821925		0.0970706	0.176381	0.337118		0.0360739	0.652107	0.998951		-0.187042	0.0170989	0.0968416		0.204904	0.00702069	0.047845
ENSG00000049323	LTBP1	NA	NA	NA		-0.34048	0.150994	0.321578		-1.6769	1.44991e-10	1.36769e-09		-0.379228	0.121395	0.290686		-0.453861	0.140866	0.337882		-1.14871	2.78492e-05	0.00021625		NA	NA	NA		0.1517	0.601146	0.806381		-0.236978	0.336308	0.609884
ENSG00000049449	RCN1	-0.0526914	0.240712	0.44988		0.656574	4.10761e-50	4.6319e-48		0.869952	4.47216e-88	6.97593e-86		-0.133645	0.0030606	0.0202377		-0.156916	0.000403801	0.00407547		0.00666887	0.879832	0.935544		-0.0717434	0.107931	0.931621		0.0193556	0.664826	0.846685		0.00392262	0.929546	0.971175
ENSG00000050327	ARHGEF5	0.0910146	0.165212	0.353583		0.332224	1.04974e-06	1.00844e-05		0.816236	3.04527e-32	1.08172e-30		0.125662	0.0622974	0.186149		0.183051	0.00829728	0.0459119		0.412583	4.94251e-09	7.83885e-08		0.0900204	0.144464	0.977347		0.135371	0.030989	0.142868		0.0556836	0.37876	0.64743
ENSG00000050555	LAMC3	-0.140461	0.193445	0.39159		0.199978	0.112652	0.260434		0.879612	1.41598e-12	1.60142e-11		-0.258621	0.065485	0.192448		0.0173488	0.924138	0.965369		0.429142	0.0111104	0.0400689		0.0686308	0.60007	0.998951		-0.121565	0.392163	0.654674		0.354704	0.0129485	0.0752462
ENSG00000052344	PRSS8	0.165055	0.107501	0.267253		0.323016	0.00107834	0.0055089		1.49757	1.58102e-59	1.41493e-57		-0.0267993	0.784788	0.886647		0.0011726	0.99034	0.995698		0.468417	4.73343e-07	5.2811e-06		0.0622453	0.536391	0.998951		0.437378	1.32055e-05	0.000392924		0.027997	0.769746	0.904449
ENSG00000052841	TTC17	0.0222608	0.512516	0.706483		0.443607	2.6959e-38	2.27026e-36		0.62408	2.82405e-75	3.54809e-73		0.123065	0.000339958	0.00355108		0.0673169	0.0517687	0.173907		0.195926	1.21459e-08	1.81044e-07		0.043343	0.2066	0.998951		0.103268	0.00264871	0.0258736		-0.00163955	0.962358	0.986323
ENSG00000053918	KCNQ1	NA	NA	NA		0.325825	0.201247	0.393517		0.629412	0.00656379	0.02238		-0.00876239	0.966143	0.984799		0.927116	0.00340746	0.0226609		0.709447	0.00459634	0.0192555		0.0898085	0.66571	0.998951		0.0974777	0.678361	0.854172		-0.00230232	0.991538	0.996572
ENSG00000054356	PTPRN	NA	NA	NA		-0.393446	0.233098	0.434149		-1.22252	0.000246356	0.00110342		NA	NA	NA		NA	NA	NA		0.205885	0.526212	0.695118		NA	NA	NA		NA	NA	NA		-0.286735	0.426088	0.688731
ENSG00000054598	FOXC1	-0.268247	1.31798e-05	0.000232648		0.290024	7.69218e-06	6.26612e-05		0.657386	1.40663e-24	3.52082e-23		-0.330378	3.59859e-07	1.05073e-05		0.0481941	0.472333	0.688243		0.535151	2.27415e-16	9.44516e-15		-0.0478765	0.467192	0.998951		0.0210378	0.767145	0.900721		0.255525	0.000346612	0.0045481
ENSG00000054938	CHRDL2	NA	NA	NA		0.50733	0.10215	0.242053		1.01908	0.000461419	0.001971		NA	NA	NA		0.0954108	0.749645	0.873407		0.747903	0.012915	0.0451346		NA	NA	NA		0.172916	0.474552	0.719075		-0.350755	0.193049	0.446801
ENSG00000055332	EIF2AK2	1.615	4.4833e-192	1.4515e-189		1.85756	3.0686e-254	1.1685e-251		1.67919	4.3475e-208	1.6135e-205		0.935195	6.58293e-66	2.44108e-63		1.30366	2.3751e-126	8.6936e-124		1.44589	9.3239e-155	4.5001e-152		-0.0217806	0.69096	0.998951		-0.0547486	0.318325	0.590434		-0.076757	0.161862	0.402876
ENSG00000057593	F7	-0.0754916	0.289466	0.503469		0.231166	0.00101891	0.0052287		0.688417	3.88722e-24	9.52311e-23		-0.161007	0.0223619	0.090685		-0.206299	0.00358046	0.0236615		0.0799612	0.244186	0.4214		-0.0429315	0.545214	0.998951		0.0792355	0.274611	0.543396		-0.0421986	0.543656	0.775623
ENSG00000058262	SEC61A1	0.0906132	0.0164568	0.0729733		0.471214	8.95079e-36	6.89657e-34		0.611758	3.54903e-59	3.13958e-57		-0.0248981	0.511159	0.700596		0.0877013	0.0203516	0.0897197		0.237094	3.52225e-10	6.79052e-09		0.00671438	0.858989	0.998951		0.0939798	0.0127603	0.0796397		0.0297059	0.430738	0.692237
ENSG00000058804	NDC1	-0.025101	0.635472	0.794002		-0.178523	0.000722757	0.00385422		-0.638985	2.95183e-33	1.10187e-31		-0.0260584	0.622576	0.781439		-0.114542	0.0299128	0.11877		-0.118271	0.0255797	0.0782998		-0.0569462	0.280033	0.998951		-0.0294163	0.576631	0.789906		-0.0118838	0.821735	0.928349
ENSG00000059378	PARP12	1.26467	3.274e-188	9.9231e-186		1.8067	0	0		1.81863	0	0		0.889695	6.00912e-87	3.01122e-84		1.28534	3.8174e-190	1.8063e-187		1.39273	1.4757e-221	9.3883e-219		-0.00520113	0.907897	0.998951		0.100047	0.0236752	0.120425		-0.101849	0.0205048	0.103981
ENSG00000059804	SLC2A3	-0.477113	5.22455e-13	3.20792e-11		-0.649781	8.20573e-23	3.57541e-21		-1.40378	7.0431e-100	1.25644e-97		-0.548827	1.05632e-16	1.28008e-14		-0.251269	0.000143103	0.00170948		-0.267128	5.30829e-05	0.000384562		-0.134667	0.0417431	0.702355		0.161937	0.0143313	0.0861035		-0.211105	0.00140852	0.0139758
ENSG00000060491	OGFR	0.79265	2.06582e-54	2.94275e-52		0.697371	1.7607e-42	1.65809e-40		0.837854	1.36764e-60	1.25812e-58		0.283896	2.89172e-08	1.07661e-06		0.445468	2.89068e-18	2.81805e-16		0.628727	8.22101e-35	1.09067e-32		-0.0557424	0.277002	0.998951		-0.000250764	0.99609	0.998567		-0.0329993	0.518655	0.757894
ENSG00000060762	MPC1	0.00666611	0.911553	0.957319		-0.251789	1.82675e-05	0.000139402		-0.610233	1.35119e-25	3.59972e-24		0.0825392	0.1712	0.363101		-0.369248	5.16897e-10	2.28945e-08		-0.536753	6.52524e-20	3.75846e-18		-0.128088	0.0295536	0.613046		-0.0682299	0.24632	0.511418		-0.173474	0.0028782	0.0244627
ENSG00000061337	LZTS1	NA	NA	NA		0.534959	0.0202627	0.0674156		1.22975	2.81052e-07	1.88042e-06		-0.150084	0.502225	0.693561		0.642478	0.00812082	0.0451415		1.29593	1.00291e-07	1.26805e-06		-0.0584965	0.76438	0.998951		0.155024	0.562346	0.781582		0.470618	0.0520819	0.197895
ENSG00000061656	SPAG4	0.0771082	0.583191	0.75908		-0.310527	0.0207047	0.0686778		-0.958558	9.33749e-13	1.07448e-11		0.0121024	0.931568	0.966547		-0.273566	0.0421316	0.15125		-0.181775	0.1756	0.336338		0.134437	0.349798	0.998951		0.520088	0.000131121	0.00242261		-0.357375	0.00807335	0.0532042
ENSG00000063046	EIF4B	-0.0982274	0.0129165	0.0609658		-0.525349	2.47826e-40	2.23759e-38		-1.17547	7.251e-195	2.5175e-192		-0.054464	0.168439	0.359198		-0.296472	6.31331e-14	4.43762e-12		-0.702063	6.11317e-71	1.59931e-68		-0.0464854	0.239194	0.998951		0.0431745	0.274534	0.543355		-0.129235	0.00103218	0.0108802
ENSG00000063127	SLC6A16	NA	NA	NA		0.29646	0.276799	0.48565		0.807917	0.000510182	0.00216469		0.426403	0.112366	0.275834		0.110012	0.690884	0.841061		0.366025	0.104681	0.232462		NA	NA	NA		0.124999	0.689345	0.859888		-0.26482	0.280143	0.551404
ENSG00000063438	AHRR	-0.275938	0.0118712	0.0575775		0.129121	0.292762	0.503985		0.629375	2.77333e-06	1.63887e-05		-0.127625	0.288659	0.502632		0.0821077	0.539765	0.740973		0.210996	0.126175	0.266587		0.120749	0.320405	0.998951		0.122848	0.354118	0.624877		0.19991	0.137074	0.36438
ENSG00000064195	DLX3	NA	NA	NA		0.446953	0.118023	0.269296		0.742468	0.00691725	0.0234317		NA	NA	NA		NA	NA	NA		1.10361	0.00106898	0.0054866		NA	NA	NA		NA	NA	NA		-0.280288	0.50917	0.751383
ENSG00000064300	NGFR	-0.527184	0.000602353	0.00565252		-0.511577	5.83118e-06	4.84837e-05		-1.38741	7.36848e-33	2.68837e-31		-0.331159	0.00923553	0.0469268		-0.574359	1.66694e-06	3.64174e-05		-1.08144	9.70394e-21	5.99652e-19		-0.100198	0.487131	0.998951		-0.42142	0.00116981	0.0137959		-0.73817	2.0977e-09	1.38448e-07
ENSG00000064787	BCAS1	-0.231994	0.0630609	0.186563		-0.62797	7.67814e-08	8.80172e-07		-0.683677	1.3662e-10	1.29326e-09		-0.267807	0.0140995	0.0646438		-0.536324	5.71686e-07	1.41644e-05		-0.118375	0.234773	0.410227		0.0143654	0.915818	0.998951		-0.161265	0.203992	0.460061		-0.297727	0.0122923	0.0724872
ENSG00000064989	CALCRL	NA	NA	NA		2.0376	0.000221727	0.00134635		2.22117	0.00011214	0.000531002		NA	NA	NA		NA	NA	NA		1.80583	0.00195847	0.00926856		NA	NA	NA		NA	NA	NA		NA	NA	NA
ENSG00000065150	IPO5	-0.117141	0.000451097	0.00455091		-0.345127	6.58771e-25	3.19346e-23		-0.870428	1.2409e-148	3.4843e-146		-0.115431	0.000557427	0.00530013		-0.227096	1.10884e-11	6.0088e-10		-0.512333	6.92888e-53	1.44746e-50		-0.0314683	0.346243	0.998951		-0.0344141	0.302462	0.573098		-0.161705	1.23144e-06	3.96262e-05
ENSG00000065357	DGKA	0.0464034	0.465503	0.667871		0.403101	1.12375e-09	1.6403e-08		0.6321	1.22608e-22	2.76652e-21		0.0290418	0.646642	0.797379		0.187754	0.00625981	0.036856		0.398313	1.50389e-09	2.61643e-08		0.155097	0.0258367	0.577225		0.495565	5.02369e-12	8.25928e-10		0.355153	1.7245e-06	5.3457e-05
ENSG00000065675	PRKCQ	0.289962	0.0550598	0.170027		0.847271	2.45595e-09	3.42124e-08		0.980609	5.16374e-11	5.0895e-10		-0.042664	0.689415	0.826861		0.329528	0.00214227	0.0156478		0.535773	9.97693e-07	1.04288e-05		-0.037979	0.783349	0.998951		0.285453	0.0500994	0.196691		-0.147541	0.263701	0.533569
ENSG00000065717	TLE2	NA	NA	NA		0.305686	0.253804	0.458943		0.668813	0.00928438	0.030503		-0.244579	0.364233	0.57715		0.269231	0.284894	0.516827		0.894204	0.000178131	0.00113871		NA	NA	NA		0.584269	0.059415	0.219846		0.114036	0.714182	0.876839
ENSG00000066056	TIE1	-0.180268	0.0509316	0.160514		0.313579	0.00093328	0.00484988		0.465141	1.9183e-07	1.30813e-06		-0.178634	0.0882842	0.234873		0.431903	9.90938e-05	0.00125957		0.658348	1.58184e-11	3.67168e-10		0.0538891	0.626705	0.998951		0.832377	4.48349e-17	1.24257e-14		0.657527	1.07734e-12	1.40939e-10
ENSG00000066135	KDM4A	0.140518	0.000244474	0.00277051		0.405511	1.69701e-25	8.44455e-24		0.615196	7.12396e-57	5.99025e-55		0.200023	2.22386e-07	6.86067e-06		0.12908	0.00101197	0.00867534		0.304027	7.89657e-15	2.75279e-13		0.0892079	0.0204284	0.536142		0.140769	0.000320445	0.00498926		-0.0237449	0.542215	0.774973
ENSG00000066279	ASPM	0.0962522	0.182939	0.378115		-0.351698	1.05088e-06	1.00904e-05		-0.84939	8.62599e-32	2.99811e-30		0.125996	0.0805842	0.221148		-0.0982855	0.172149	0.381939		-0.148795	0.0390594	0.109383		0.019682	0.784382	0.998951		-0.103262	0.151332	0.387364		-0.0743178	0.302089	0.575581
ENSG00000066468	FGFR2	NA	NA	NA		-0.631809	0.000855806	0.00448274		-1.2002	2.48441e-12	2.75006e-11		-0.323351	0.0517932	0.164041		-0.726625	7.09769e-07	1.7169e-05		-1.02355	9.75937e-14	3.02206e-12		-0.378593	0.185533	0.998951		-0.670263	0.00265476	0.0258936		-0.851969	1.25984e-05	0.000289935
ENSG00000067048	DDX3Y	0.0142588	0.763249	0.873081		-0.125355	0.00784926	0.0305471		-0.657962	5.54858e-44	3.23975e-42		0.0783584	0.0982935	0.251999		-0.19065	5.35696e-05	0.000746588		-0.0803801	0.0885791	0.205214		-0.00942522	0.841486	0.998951		0.0333823	0.477992	0.721977		-0.0420012	0.372638	0.641938
ENSG00000067066	SP100	1.49466	0	0		2.29202	0	0		2.61114	0	0		0.976284	3.0819e-159	2.3809e-156		1.66106	0	0		1.96602	0	0		0.0734703	0.0613234	0.809925		0.259445	1.34352e-11	1.95972e-09		0.0484414	0.219102	0.480868
ENSG00000067191	CACNB1	-0.0285439	0.742033	0.861307		0.467715	4.54389e-07	4.62378e-06		0.759573	2.84108e-17	4.6052e-16		0.00737696	0.93186	0.966732		0.132103	0.15357	0.355987		0.66644	1.84314e-13	5.51818e-12		0.0980758	0.295988	0.998951		0.230371	0.0137978	0.0841221		0.398895	4.14742e-05	0.000776422
ENSG00000067704	IARS2	-0.062451	0.0995363	0.253555		-0.456661	2.1397e-33	1.51942e-31		-0.736136	1.43982e-83	2.12285e-81		-0.0658097	0.0832736	0.225629		-0.258934	8.29264e-12	4.53175e-10		-0.282893	8.71483e-14	2.7016e-12		-0.00322402	0.932077	0.998951		0.0587642	0.120126	0.337248		-0.10373	0.00600458	0.0425843
ENSG00000067992	PDK3	0.0404386	0.473938	0.675425		-0.514544	9.44724e-21	3.68821e-19		-0.640555	1.7189e-30	5.6519e-29		0.0186326	0.740326	0.858651		-0.110053	0.0433629	0.154555		-0.106445	0.0504618	0.133564		0.0714756	0.197257	0.998951		0.245033	7.2982e-06	0.000237958		-0.12671	0.0196552	0.101013
ENSG00000068079	IFI35	1.57126	3.8697e-173	1.0808e-170		2.50306	0	0		2.72609	0	0		0.740082	9.94408e-41	2.79353e-38		1.52853	2.7845e-173	1.1743e-170		1.69371	3.378e-208	1.97e-205		-0.0186752	0.746256	0.998951		0.0409047	0.470656	0.71637		-0.0413623	0.458445	0.714285
ENSG00000068366	ACSL4	-0.179795	0.0013177	0.010653		-0.19471	0.000488256	0.00273295		-0.831787	3.12077e-50	2.19058e-48		-0.237175	2.29097e-05	0.000370978		-0.221714	7.23609e-05	0.00095692		-0.356472	1.68776e-10	3.41122e-09		-0.227756	4.6116e-05	0.0112436		-0.0100249	0.857545	0.942251		-0.208939	0.000180567	0.00265985
ENSG00000068489	PRR11	-0.0270109	0.482876	0.682397		-0.781916	9.94873e-94	2.01072e-91		-1.23268	2.3429e-215	8.8999e-213		0.00788736	0.836668	0.917149		-0.252081	2.0364e-11	1.07646e-09		-0.461359	1.55374e-33	1.95918e-31		-0.00791423	0.833609	0.998951		0.0304387	0.416423	0.675187		-0.11958	0.00144844	0.0142624
ENSG00000068615	REEP1	NA	NA	NA		-0.0206028	0.918506	0.962963		-0.644958	0.00157733	0.00610239		0.319259	0.0697581	0.200587		0.0691608	0.728467	0.861598		-0.0995206	0.598923	0.752288		0.212573	0.23462	0.998951		-0.263447	0.192411	0.444961		0.186351	0.341129	0.613849
ENSG00000068831	RASGRP2	NA	NA	NA		0.34679	0.411205	0.625538		1.24972	0.000938419	0.00378427		NA	NA	NA		NA	NA	NA		1.01245	0.0162265	0.0543595		NA	NA	NA		NA	NA	NA		NA	NA	NA
ENSG00000068971	PPP2R5B	0.229475	0.00252245	0.0177229		0.556473	3.4576e-13	7.54526e-12		1.02891	2.22423e-40	1.11693e-38		0.219157	0.00450254	0.027425		0.414774	8.86069e-08	2.66095e-06		1.06447	3.33234e-41	5.33041e-39		0.168524	0.031375	0.625691		0.299592	0.000122104	0.0022821		0.236926	0.00324556	0.0267358
ENSG00000069667	RORA	0.155928	0.134785	0.310631		0.0796254	0.434704	0.646806		-0.609052	2.33241e-09	1.9643e-08		0.310506	0.00261363	0.0180347		-0.102288	0.31642	0.551209		-0.0705147	0.488192	0.662766		-0.00170622	0.986849	0.998951		0.217157	0.0349993	0.155126		-0.326048	0.00152311	0.0148381
ENSG00000069812	HES2	NA	NA	NA		-0.412745	0.0635513	0.169158		-1.14083	3.92618e-08	2.89236e-07		-0.736709	0.00193882	0.0143275		0.244033	0.379701	0.612522		-0.340869	0.112887	0.245517		NA	NA	NA		-0.185117	0.624861	0.822185		-0.475463	0.0609877	0.218553
ENSG00000070081	NUCB2	0.333246	2.83786e-11	1.49171e-09		0.91974	3.22993e-81	5.81255e-79		1.03929	8.316e-104	1.5611e-101		0.0383611	0.445777	0.648146		0.142194	0.00340848	0.0226609		0.330821	9.10298e-12	2.20052e-10		0.0269991	0.586935	0.998951		0.219408	5.58133e-06	0.00019063		0.231378	1.62446e-06	5.07136e-05
ENSG00000070669	ASNS	0.122271	0.0293964	0.110227		1.63862	4.2289e-181	1.3717e-178		1.15061	1.45587e-93	2.44836e-91		-0.058607	0.309728	0.523726		-0.14009	0.0137201	0.0671809		-0.0504239	0.373912	0.558146		0.12415	0.0278187	0.597026		0.105914	0.0692652	0.242334		-0.00179315	0.974701	0.989925
ENSG00000070915	SLC12A3	NA	NA	NA		-0.518149	0.0287867	0.0897947		-2.16041	1.77034e-25	4.68546e-24		-0.440132	0.331002	0.545618		0.0172575	0.95145	0.979159		-1.10818	5.95018e-08	7.82722e-07		0.836566	0.0414012	0.700697		0.556377	0.0626489	0.227516		-0.827308	6.80001e-05	0.00117216
ENSG00000071242	RPS6KA2	NA	NA	NA		-0.440399	0.0150905	0.0530313		-0.829989	8.54824e-07	5.39722e-06		0.573242	0.0139767	0.0641917		-0.534408	0.00296659	0.0202434		-0.705301	1.80721e-05	0.000146466		-0.244747	0.299374	0.998951		-0.053959	0.779997	0.908007		-0.732703	3.38124e-05	0.000654163
ENSG00000071575	TRIB2	0.0825024	0.40366	0.614989		0.240057	0.0167353	0.0577416		0.687106	8.25045e-13	9.54834e-12		0.0832428	0.499767	0.691937		0.42103	0.00115074	0.0096226		0.90879	1.90635e-12	5.02019e-11		0.099501	0.359009	0.998951		0.376577	8.89227e-05	0.00177479		0.0513134	0.572636	0.794734
ENSG00000072071	ADGRL1	0.155385	0.0562912	0.172371		0.543508	1.76489e-11	3.21126e-10		1.12316	1.28155e-47	8.42768e-46		0.0734978	0.352105	0.56508		0.346472	1.0434e-05	0.000182689		0.822618	1.9546e-26	1.73149e-24		0.18007	0.0330274	0.634138		0.347654	1.75002e-05	0.000489442		0.134317	0.0947289	0.290168
ENSG00000072274	TFRC	-0.0610481	0.184673	0.380014		-0.161575	0.000446881	0.00252883		-0.707496	2.9168e-53	2.27489e-51		-0.0562923	0.221497	0.425926		-0.108989	0.0178869	0.081783		-0.033471	0.467176	0.644633		-0.0560464	0.22324	0.998951		0.0522572	0.256176	0.523578		-0.129637	0.00484817	0.0362672
ENSG00000072571	HMMR	0.0919344	0.314145	0.528959		-0.504069	2.18415e-08	2.69419e-07		-0.82887	9.0841e-20	1.73457e-18		0.00796579	0.930256	0.965888		-0.207736	0.0210227	0.0918352		-0.163106	0.0717389	0.175368		0.0248977	0.782778	0.998951		0.0751958	0.403708	0.66485		0.0653632	0.468443	0.721829
ENSG00000073111	MCM2	-0.111316	0.00530322	0.0309862		-0.509523	3.41039e-37	2.73185e-35		-0.763171	3.38463e-80	4.71062e-78		-0.132084	0.000935446	0.00803712		-0.128851	0.00122748	0.0101289		-0.141882	0.000389449	0.00225665		-0.00466373	0.906886	0.998951		0.043723	0.273172	0.541986		-0.0532117	0.180639	0.429727
ENSG00000073146	MOV10L1	NA	NA	NA		-0.213185	0.585324	0.765229		1.33912	0.000157993	0.000731807		NA	NA	NA		NA	NA	NA		0.0787579	0.835565	0.910357		NA	NA	NA		NA	NA	NA		NA	NA	NA
ENSG00000073331	ALPK1	0.148213	0.133741	0.308876		0.585271	7.058e-10	1.05278e-08		1.12297	5.90496e-34	2.28615e-32		0.0781157	0.401973	0.609402		0.086193	0.351483	0.585192		0.426415	2.03122e-06	2.00352e-05		0.167026	0.167816	0.998951		0.368351	0.00115372	0.0136643		0.152301	0.177287	0.425001
ENSG00000073464	CLCN4	0.15519	0.000115029	0.00149369		0.267926	2.05366e-10	3.29816e-09		0.588276	8.2909e-46	5.14817e-44		0.114595	0.00679417	0.0374578		0.152172	0.00042553	0.00426106		0.3297	1.11965e-14	3.82224e-13		0.0951901	0.0204072	0.536142		0.160217	0.000230055	0.00382594		-0.0502881	0.233873	0.499083
ENSG00000073536	NLE1	-0.228009	2.4973e-07	6.97531e-06		-0.243423	5.03482e-08	5.91878e-07		-0.580834	8.33081e-39	3.93266e-37		-0.315904	3.71587e-12	2.68078e-10		-0.219766	7.146e-07	1.72428e-05		-0.324838	2.04073e-13	6.04509e-12		-0.102334	0.021398	0.540863		-0.0692581	0.114063	0.327706		-0.108114	0.0127102	0.074393
ENSG00000073605	GSDMB	0.366515	0.000200351	0.00238289		0.900121	2.87921e-18	9.76109e-17		0.604115	2.24014e-10	2.0791e-09		0.452317	8.83591e-06	0.000168546		0.358321	0.00164494	0.0126584		0.09049	0.355748	0.540193		0.0961728	0.348464	0.998951		-0.0536195	0.615591	0.81584		0.27373	0.007061	0.0479972
ENSG00000074211	PPP2R2C	0.115868	0.32588	0.541739		-0.354305	0.000322059	0.00188668		-1.07629	2.06618e-25	5.45501e-24		0.197314	0.118679	0.286189		-0.49916	1.15948e-06	2.63704e-05		-0.82821	5.96556e-16	2.36201e-14		0.0507129	0.63935	0.998951		-0.0618938	0.531947	0.761713		-0.483166	5.35995e-07	1.90617e-05
ENSG00000074370	ATP2A3	NA	NA	NA		0.963796	0.00367602	0.0159775		0.939818	0.000290609	0.00128699		-0.0489333	0.816088	0.906705		0.602828	0.0074641	0.0422291		0.695676	0.000525913	0.00294555		NA	NA	NA		1.35276	2.45858e-06	9.51946e-05		0.333239	0.159609	0.399349
ENSG00000074800	ENO1	-0.138643	0.0140628	0.0647043		-0.370502	5.26704e-11	9.05669e-10		-0.592623	8.98737e-26	2.42231e-24		-0.145708	0.00988261	0.049536		-0.201797	0.0003505	0.00360919		-0.116819	0.0385364	0.108308		-0.0333034	0.555361	0.998951		0.129728	0.0215649	0.113131		-0.1582	0.00507374	0.037571
ENSG00000075213	SEMA3A	NA	NA	NA		0.073219	0.603202	0.77765		-0.766554	3.31774e-05	0.000170394		-0.102262	0.638764	0.792089		0.0169826	0.922431	0.964855		0.209123	0.297574	0.479783		-0.390669	0.0382101	0.678545		-0.219793	0.146203	0.37995		0.169577	0.27044	0.541274
ENSG00000075399	VPS9D1	0.0523144	0.466629	0.668792		0.208599	0.00386074	0.0166618		0.581601	2.85218e-16	4.29143e-15		-0.114192	0.115995	0.281647		0.0779748	0.291725	0.524267		0.21512	0.00321483	0.0141877		0.0472925	0.522358	0.998951		0.0773726	0.291848	0.562081		0.234207	0.00147755	0.0145073
ENSG00000075415	SLC25A3	-0.123643	0.00059272	0.00557682		-0.398571	1.96447e-28	1.1245e-26		-0.653906	1.47938e-73	1.81626e-71		-0.104925	0.00362794	0.0231791		-0.193463	7.85037e-08	2.39197e-06		-0.322907	3.13686e-19	1.7117e-17		-0.00850016	0.813371	0.998951		0.0525698	0.143991	0.376241		-0.0869353	0.0155762	0.0860032
ENSG00000075461	CACNG4	NA	NA	NA		-1.15222	0.0019168	0.00913845		-1.54757	0.000185381	0.000847724		NA	NA	NA		NA	NA	NA		-0.617194	0.197839	0.364589		NA	NA	NA		NA	NA	NA		-1.15844	0.026214	0.124519
ENSG00000075643	MOCOS	-0.0227522	0.4883	0.687063		0.261979	3.67654e-15	9.62126e-14		0.866848	1.3294e-149	3.7654e-147		-0.0505268	0.128495	0.301763		-0.116312	0.000572314	0.00542663		0.155475	6.15787e-06	5.49497e-05		0.00574913	0.862322	0.998951		-0.109319	0.00111184	0.0132656		-0.0495954	0.136812	0.36407
ENSG00000075651	PLD1	-0.133453	0.00227079	0.0163371		-0.093428	0.0318433	0.0975004		-0.748359	5.8325e-67	6.09468e-65		-0.118282	0.00742131	0.0399763		-0.0514193	0.242899	0.469566		-0.300212	4.02969e-12	1.02084e-10		-0.0602102	0.166406	0.998951		0.0620502	0.154239	0.39145		-0.292112	1.37942e-11	1.51584e-09
ENSG00000076003	MCM6	-0.0917882	0.0163756	0.072738		-0.551061	7.4574e-47	7.83743e-45		-0.758439	5.03172e-84	7.52172e-82		-0.120842	0.00162231	0.0124089		-0.236826	3.93715e-10	1.77629e-08		-0.225414	4.26785e-09	6.85034e-08		-0.0194623	0.610693	0.998951		0.0282136	0.457835	0.706266		-0.049324	0.189184	0.441623
ENSG00000076248	UNG	-0.150944	7.88682e-05	0.00108444		-0.532346	2.96545e-44	2.90725e-42		-0.664341	6.28571e-67	6.54707e-65		-0.153859	5.41257e-05	0.00077018		-0.304966	8.25976e-16	6.7898e-14		-0.246036	9.62278e-11	2.01474e-09		-0.0366976	0.335903	0.998951		-0.075884	0.0455798	0.184206		-0.0566293	0.13176	0.356227
ENSG00000076641	PAG1	NA	NA	NA		-0.508064	0.0113376	0.0415924		-0.976847	5.71119e-08	4.14122e-07		-0.133285	0.445987	0.648146		-0.139378	0.526192	0.731033		0.122095	0.496327	0.669898		0.0923708	0.576073	0.998951		0.0539448	0.792592	0.914928		-0.403633	0.0371601	0.157879
ENSG00000076706	MCAM	-0.0036874	0.93935	0.970933		0.222894	4.16491e-06	3.55184e-05		0.672338	1.7668e-43	1.0169e-41		0.0079085	0.870158	0.934375		0.237244	9.77036e-07	2.27679e-05		0.707447	8.49203e-48	1.56126e-45		0.053333	0.271537	0.998951		0.243883	5.3856e-07	2.59803e-05		0.182486	0.000185683	0.00272973
ENSG00000076864	RAP1GAP	0.0405286	0.454708	0.659		0.316431	6.24515e-09	8.27459e-08		0.68034	4.09708e-36	1.73382e-34		0.137305	0.0122361	0.0581701		0.347276	3.03483e-10	1.38858e-08		0.512649	7.53871e-21	4.67918e-19		0.111883	0.0398556	0.686348		0.284655	1.90802e-07	1.06367e-05		0.184018	0.000739198	0.00831002
ENSG00000077232	DNAJC10	0.129892	0.0135501	0.0630051		0.624329	1.44815e-32	9.78114e-31		0.701977	1.17763e-40	6.00704e-39		-0.0442146	0.401848	0.609362		-0.0406026	0.440272	0.663297		0.142337	0.00695548	0.0271744		-0.0382867	0.466792	0.998951		0.0125702	0.811016	0.922788		0.165459	0.00166347	0.0158817
ENSG00000077454	LRCH4	0.107335	0.090706	0.238602		0.292594	4.58286e-06	3.88419e-05		0.602211	5.83211e-21	1.19412e-19		0.186137	0.00362561	0.0231721		0.251953	8.63437e-05	0.00111597		0.550031	1.84266e-17	8.64012e-16		0.194335	0.00249277	0.191488		0.231817	0.00026904	0.00432784		0.320944	6.51582e-07	2.25519e-05
ENSG00000078018	MAP2	NA	NA	NA		3.57728	7.74919e-35	5.76777e-33		3.71943	8.88651e-30	2.80211e-28		0.603625	0.0467883	0.152328		1.70172	4.50798e-07	1.1432e-05		2.26409	8.7793e-08	1.1263e-06		NA	NA	NA		-0.707336	0.0957975	0.29594		0.117402	0.814805	0.924628
ENSG00000078043	PIAS2	0.022722	0.712646	0.84288		-0.247839	4.15987e-05	0.000296517		-0.616602	3.48385e-24	8.54788e-23		-0.0347634	0.574551	0.747329		-0.151869	0.0121953	0.0615794		-0.137651	0.0229552	0.0718455		0.0265069	0.66473	0.998951		0.140072	0.0212287	0.112095		-0.0899747	0.138325	0.366321
ENSG00000078081	LAMP3	3.50895	1.58334e-58	2.37418e-56		4.6314	9.6175e-171	2.8077e-168		5.78104	3.048e-171	9.7442e-169		2.14332	1.38458e-29	3.16931e-27		2.63836	4.32394e-48	8.0658e-46		3.69436	1.78797e-49	3.45177e-47		0.136604	0.634092	0.998951		0.511587	0.00227703	0.0230646		-0.154754	0.60448	0.8133
ENSG00000078401	EDN1	-0.639321	4.53923e-07	1.21089e-05		-0.36521	0.0029728	0.0133244		-2.04646	1.34364e-45	8.23242e-44		-1.07269	3.97405e-16	4.60518e-14		-0.162133	0.144596	0.342821		-0.61238	1.20734e-07	1.5021e-06		0.0919542	0.656389	0.998951		-0.0663924	0.679266	0.854866		-0.373346	0.033892	0.148946
ENSG00000078487	ZCWPW1	0.0944357	0.279752	0.492897		0.112529	0.198723	0.39011		0.739581	1.31703e-17	2.18303e-16		-0.13422	0.124037	0.295057		0.0570857	0.523616	0.728855		0.140463	0.121466	0.259218		-0.0457668	0.613785	0.998951		0.0365268	0.690011	0.860252		0.038366	0.681111	0.859604
ENSG00000079263	SP140	0.639514	4.37079e-12	2.49048e-10		1.54246	4.58036e-53	5.42092e-51		1.8139	3.02221e-77	3.93484e-75		0.498692	1.45517e-06	3.53608e-05		0.790108	2.37735e-11	1.2465e-09		1.0695	2.16126e-23	1.60054e-21		-0.0157961	0.880856	0.998951		-0.290302	0.0136314	0.0833438		0.0422441	0.720436	0.879848
ENSG00000079308	TNS1	-0.143797	0.355668	0.570971		-0.308049	0.0467779	0.132913		-1.7609	3.89818e-30	1.25994e-28		-0.154273	0.323661	0.538302		-0.306139	0.0497024	0.169112		-0.416847	0.00691182	0.0270152		-0.0801877	0.607915	0.998951		0.552776	0.000400146	0.00595766		-1.0548	8.95211e-12	1.00382e-09
ENSG00000079337	RAPGEF3	NA	NA	NA		1.21706	8.97915e-06	7.23453e-05		1.03648	2.80367e-05	0.000145543		-0.228989	0.356705	0.570291		0.596361	0.0351018	0.133195		0.824737	0.00122192	0.0061498		NA	NA	NA		0.194727	0.419034	0.677495		0.628267	0.0266022	0.125951
ENSG00000079393	DUSP13	0.112218	0.302176	0.517367		0.695673	1.46426e-10	2.40299e-09		1.36425	1.03031e-31	3.57334e-30		0.234174	0.0398279	0.136195		0.505302	2.02067e-05	0.000321847		0.721023	7.12601e-09	1.09845e-07		0.197301	0.0652916	0.82469		0.842455	1.03697e-16	2.79406e-14		0.414057	0.000157079	0.00238144
ENSG00000079689	SCGN	-0.249831	0.00128467	0.0104096		-1.09456	1.28811e-57	1.63938e-55		-0.700096	1.13009e-13	1.39806e-12		-0.212613	0.000179663	0.0020898		-0.676549	4.4242e-34	7.0352e-32		-0.278872	0.000142258	0.00093239		-0.185317	0.00460159	0.274513		-0.687469	2.54483e-33	2.24408e-30		-0.406601	7.2223e-08	3.32075e-06
ENSG00000079819	EPB41L2	-0.0438396	0.0978611	0.250942		-0.0410637	0.116111	0.266043		-0.597208	2.8453e-114	6.0843e-112		-0.0419981	0.115271	0.280706		0.0314056	0.229633	0.453423		-0.270459	4.82015e-25	3.91102e-23		-0.0348328	0.183293	0.998951		0.128439	8.13014e-07	3.68516e-05		-0.140156	6.36373e-08	2.95691e-06
ENSG00000080293	SCTR	NA	NA	NA		-0.524228	0.0172093	0.0591287		-1.21124	9.87941e-09	7.78039e-08		0.357542	0.0775181	0.215063		-0.141672	0.532839	0.736179		-0.27134	0.177434	0.338608		0.0590103	0.779787	0.998951		-0.094157	0.67214	0.850697		-0.195329	0.341548	0.614434
ENSG00000080561	MID2	NA	NA	NA		0.739055	0.00289037	0.0130148		1.1344	4.04715e-06	2.34443e-05		0.111564	0.681685	0.821523		0.62356	0.0392661	0.14411		1.51447	2.90759e-07	3.37167e-06		NA	NA	NA		0.548099	0.0455905	0.184206		0.540162	0.0718514	0.243321
ENSG00000080573	COL5A3	NA	NA	NA		0.953047	0.134329	0.295073		1.913	0.00477834	0.0168253		NA	NA	NA		NA	NA	NA		1.8756	0.0156602	0.0528354		NA	NA	NA		NA	NA	NA		NA	NA	NA
ENSG00000080618	CPB2	-0.0735356	0.306182	0.520721		-0.496609	5.51721e-13	1.17566e-11		-0.695883	1.09476e-23	2.61261e-22		-0.00908696	0.895384	0.94782		-0.28847	2.56673e-05	0.000398038		-0.243846	0.00036186	0.00212559		-0.0345103	0.621086	0.998951		0.0336929	0.62293	0.820923		-0.0954968	0.164201	0.405941
ENSG00000080819	CPOX	-0.0945776	0.0487542	0.155963		-0.327948	5.41922e-12	1.03628e-10		-0.750436	1.02038e-54	8.21624e-53		-0.100629	0.036955	0.129597		-0.230687	1.14727e-06	2.61233e-05		-0.276896	7.20446e-09	1.10932e-07		-0.0731707	0.12583	0.953653		0.0537077	0.256568	0.523663		-0.17488	0.000214755	0.00306686
ENSG00000080854	IGSF9B	NA	NA	NA		0.629218	0.00332918	0.0146615		1.06001	5.16235e-07	3.34713e-06		0.253533	0.260035	0.472255		0.216835	0.393772	0.625785		0.311178	0.208845	0.379092		0.121329	0.496242	0.998951		-0.0583481	0.779401	0.907694		0.377773	0.0593334	0.214903
ENSG00000251779	Y_RNA	NA	NA	NA		0.335521	0.402515	0.618371		-0.803485	0.0224073	0.0660318		NA	NA	NA		NA	NA	NA		-0.356638	0.245596	0.423102		NA	NA	NA		NA	NA	NA		-1.01715	0.00682318	0.0469505
ENSG00000081853	PCDHGA2	NA	NA	NA		0.733616	0.0183243	0.0622113		0.909502	0.00191804	0.00730496		NA	NA	NA		NA	NA	NA		0.426883	0.231961	0.407239		NA	NA	NA		NA	NA	NA		-0.0357534	0.910546	0.964199
ENSG00000082014	SMARCD3	0.0147124	0.900956	0.952585		0.824081	7.5355e-11	1.27487e-09		0.595436	1.61301e-06	9.84732e-06		-0.115564	0.333986	0.54844		0.317694	0.0125684	0.0628622		0.830253	6.90379e-11	1.47188e-09		0.072503	0.564469	0.998951		0.165115	0.198889	0.453881		0.730798	2.50744e-08	1.30589e-06
ENSG00000083290	ULK2	NA	NA	NA		0.240305	0.456701	0.666335		1.19687	0.00117578	0.00465142		NA	NA	NA		NA	NA	NA		0.873391	0.013832	0.0477905		NA	NA	NA		NA	NA	NA		0.159188	0.631397	0.831098
ENSG00000083454	P2RX5	-0.324454	0.00198899	0.0147457		0.00940411	0.937973	0.972017		0.798627	2.58574e-11	2.62138e-10		-0.209131	0.0807056	0.221257		-0.0139297	0.91055	0.95863		-0.0092462	0.943203	0.969098		0.104832	0.41719	0.998951		0.271275	0.0434624	0.179436		0.170056	0.259808	0.529688
ENSG00000083799	CYLD	0.224296	2.0217e-06	4.65253e-05		0.585235	1.29562e-35	9.95358e-34		0.600288	3.70442e-38	1.70874e-36		0.15847	0.000876708	0.00762074		0.2226	2.68354e-06	5.44568e-05		0.475756	3.23822e-24	2.51798e-22		0.0550188	0.246162	0.998951		0.267276	2.08865e-08	1.54068e-06		0.00107594	0.98205	0.99292
ENSG00000238754	SCARNA18B	NA	NA	NA		-0.338787	0.292349	0.503519		-0.658768	0.0475253	0.125228		NA	NA	NA		NA	NA	NA		0.546344	0.0900603	0.207734		NA	NA	NA		NA	NA	NA		0.875481	0.00314612	0.0260631
ENSG00000084092	NOA1	-0.102717	0.0536433	0.166772		-0.227342	1.8794e-05	0.000143128		-0.614151	2.16035e-31	7.38937e-30		-0.126423	0.0190405	0.0805123		-0.0830272	0.12014	0.305438		-0.300585	1.09836e-08	1.64772e-07		-0.0133512	0.802156	0.998951		-0.0182668	0.731333	0.882604		-0.183442	0.000444378	0.00553659
ENSG00000084110	HAL	0.000493477	0.997916	0.998897		0.231363	0.198878	0.390358		-0.647696	0.000168344	0.000774863		-0.0933503	0.640848	0.793294		-0.258771	0.147553	0.347299		-0.37481	0.0297177	0.0881891		-0.127651	0.509001	0.998951		0.399045	0.029445	0.138667		-0.863445	9.55588e-07	3.16771e-05
ENSG00000269902	AC234772.3	NA	NA	NA		0.412046	0.222594	0.420963		-0.622793	0.111819	0.249656		NA	NA	NA		NA	NA	NA		-0.365277	0.262006	0.441801		NA	NA	NA		NA	NA	NA		1.17926	0.00374328	0.0298291
ENSG00000084764	MAPRE3	0.235615	0.00435486	0.0268387		0.515926	1.24388e-08	1.58112e-07		0.926653	9.05795e-26	2.4393e-24		0.372326	1.23626e-05	0.000220187		0.288886	0.00240439	0.0171175		0.685521	1.91053e-14	6.37444e-13		0.140832	0.10091	0.91524		0.128737	0.15838	0.396564		0.246739	0.00639325	0.0446776
ENSG00000085117	CD82	NA	NA	NA		0.540986	0.0495076	0.139205		1.6908	2.90356e-09	2.42069e-08		NA	NA	NA		NA	NA	NA		1.99462	1.19903e-10	2.47526e-09		NA	NA	NA		NA	NA	NA		0.724573	0.0206507	0.104528
ENSG00000085276	MECOM	NA	NA	NA		-0.147494	0.639461	0.800562		-0.896545	0.00940758	0.0308607		NA	NA	NA		NA	NA	NA		-0.428545	0.290606	0.472412		NA	NA	NA		NA	NA	NA		-0.42157	0.222368	0.485611
ENSG00000085514	PILRA	NA	NA	NA		0.530069	0.22835	0.427909		0.889779	0.00887963	0.0293314		NA	NA	NA		NA	NA	NA		0.693656	0.0341171	0.0984476		NA	NA	NA		NA	NA	NA		0.242083	0.5225	0.760434
ENSG00000085741	WNT11	-0.131051	0.161348	0.348031		0.851404	5.1694e-18	1.71925e-16		1.48131	4.80252e-51	3.45364e-49		-0.476048	1.24352e-05	0.000221055		0.324036	0.00607044	0.0359263		1.60819	1.80399e-46	3.19615e-44		-0.0425031	0.679342	0.998951		0.0887231	0.458301	0.706692		0.0933457	0.408773	0.674931
ENSG00000085831	TTC39A	-0.0335645	0.75041	0.865904		0.191229	0.0721422	0.186195		0.732661	4.54124e-12	4.93047e-11		-0.0154059	0.891205	0.946057		0.182406	0.111749	0.292096		0.824016	2.03498e-13	6.03446e-12		0.0841438	0.497485	0.998951		0.159834	0.184525	0.434613		0.348293	0.00676046	0.0465811
ENSG00000085840	ORC1	-0.0818121	0.0848026	0.228487		-0.365846	3.10618e-14	7.426e-13		-0.599511	2.48883e-33	9.33356e-32		-0.119433	0.0119923	0.0572919		-0.118567	0.0127723	0.0635317		-0.119013	0.0146193	0.0499557		-0.0249439	0.59711	0.998951		-0.040938	0.384786	0.650567		-0.0498803	0.287542	0.560098
ENSG00000086159	AQP6	NA	NA	NA		-0.805263	0.000746379	0.00396489		-0.740305	0.000152048	0.000706499		0.356964	0.0605134	0.182554		-0.107944	0.662485	0.824547		-0.308414	0.0794435	0.189539		0.0161051	0.932669	0.998951		0.383009	0.0658367	0.234699		-0.347028	0.0461603	0.18296
ENSG00000086506	HBQ1	-0.126012	0.27283	0.485884		-0.53647	4.89947e-07	4.95874e-06		-0.7441	9.2048e-13	1.06034e-11		-0.164094	0.15961	0.346567		-0.398308	0.000333987	0.00346675		-0.29239	0.00493707	0.0204765		-0.00556715	0.960859	0.998951		0.158292	0.151324	0.387364		-0.353761	0.000844869	0.00926175
ENSG00000086619	ERO1B	0.659752	3.86918e-13	2.39637e-11		1.50951	6.18082e-71	9.90213e-69		1.32653	7.27036e-59	6.37915e-57		0.360089	0.000145099	0.00174694		0.449391	1.32488e-07	3.80216e-06		0.687127	8.45649e-17	3.66444e-15		0.072064	0.438446	0.998951		0.311904	0.000166083	0.00293177		0.239785	0.00715894	0.0484717
ENSG00000087085	ACHE	0.0899213	0.435619	0.643112		0.564467	6.16236e-06	5.10918e-05		1.25367	2.0991e-24	5.20942e-23		-0.085619	0.480533	0.677018		0.146645	0.250632	0.477864		1.27584	1.64694e-21	1.0574e-19		-0.0535774	0.676158	0.998951		0.301061	0.0185926	0.102678		0.0727138	0.629681	0.830312
ENSG00000087237	CETP	0.351451	0.00259811	0.0180978		0.320434	0.00292339	0.01315		0.817281	8.4641e-15	1.14927e-13		0.432332	0.00109344	0.0090912		0.238708	0.0489276	0.167525		0.681847	4.66552e-09	7.42901e-08		-0.0453665	0.676368	0.998951		0.568033	1.23882e-07	7.06856e-06		0.122278	0.239916	0.506521
ENSG00000087266	SH3BP2	-0.0125281	0.785444	0.887903		0.55471	1.13714e-32	7.74021e-31		0.659371	1.05708e-47	6.97994e-46		-0.0900143	0.0522888	0.165093		-0.146941	0.00163535	0.0126046		-0.157548	0.000596344	0.00329325		0.0405708	0.383443	0.998951		0.0711734	0.128524	0.352071		0.0937603	0.043045	0.175161
ENSG00000087586	AURKA	-0.0768831	0.0408488	0.137865		-0.495069	4.24777e-40	3.75778e-38		-0.581179	2.44027e-53	1.90785e-51		0.0138828	0.71154	0.84094		-0.109287	0.00338116	0.0225101		0.00703184	0.851649	0.919433		0.0198343	0.594861	0.998951		0.00829902	0.823297	0.928377		0.0140098	0.706795	0.872644
ENSG00000087916		-0.23956	0.0490804	0.156666		-0.502084	1.13551e-06	1.08135e-05		-1.72528	3.90047e-61	3.59835e-59		0.358419	0.000783764	0.00695966		-0.818853	1.41637e-13	9.67522e-12		-1.30018	4.56568e-33	5.70568e-31		-0.338334	0.00114902	0.121795		-0.335055	0.00120478	0.0140884		-0.452889	1.00352e-05	0.000240516
ENSG00000088325	TPX2	-0.099537	0.00637071	0.0355056		-0.447976	9.77129e-35	7.25228e-33		-0.626631	2.78119e-65	2.77166e-63		-0.0413336	0.257757	0.469798		-0.0748454	0.0396846	0.145042		-0.0345404	0.345067	0.530157		0.025217	0.488509	0.998951		0.0207431	0.568381	0.785361		-0.0692705	0.0570587	0.209881
ENSG00000088340	FER1L4	NA	NA	NA		-0.356911	0.0876284	0.216183		-0.958495	1.92523e-07	1.31231e-06		0.201446	0.298828	0.512829		0.312816	0.15863	0.363037		-0.507376	0.00412786	0.0175743		0.0351944	0.862403	0.998951		0.154115	0.437975	0.691746		0.0513273	0.788	0.912661
ENSG00000088881	EBF4	0.959423	6.64179e-08	2.11661e-06		1.3676	6.34659e-20	2.3486e-18		0.888757	5.20838e-11	5.12724e-10		0.611819	0.000228475	0.00253056		0.740684	4.17407e-06	8.13022e-05		0.941731	2.81717e-11	6.35976e-10		-0.0517491	0.811545	0.998951		0.395591	0.0318288	0.145766		-0.199411	0.23494	0.50034
ENSG00000089006	SNX5	-0.0219713	0.512098	0.706316		-0.200997	1.88809e-09	2.67604e-08		-0.774995	1.5437e-118	3.4375e-116		-0.0406957	0.225247	0.430991		-0.0682339	0.0416255	0.150044		-0.344923	6.49985e-25	5.24353e-23		-0.0195241	0.559592	0.998951		0.0424442	0.204608	0.460556		0.0534233	0.109619	0.317734
ENSG00000089041	P2RX7	NA	NA	NA		-0.226437	0.706018	0.844918		-1.18771	0.00642019	0.0219413		NA	NA	NA		NA	NA	NA		0.39675	0.358495	0.543008		NA	NA	NA		NA	NA	NA		NA	NA	NA
ENSG00000089116	LHX5	NA	NA	NA		0.278371	0.261409	0.467641		0.812329	0.00180862	0.00691906		NA	NA	NA		0.608226	0.0762337	0.226916		0.639439	0.077328	0.185758		NA	NA	NA		-0.303395	0.342162	0.613829		0.0375953	0.907432	0.963056
ENSG00000089127	OAS1	3.90287	0	0		4.50893	0	0		4.88457	0	0		3.16467	0	0		3.69778	0	0		4.23053	0	0		0.0190208	0.785823	0.998951		0.237003	0.000576467	0.00782653		0.228596	0.000603336	0.0070834
ENSG00000089157	RPLP0	-0.0805347	0.0856365	0.229821		-0.367538	4.38802e-15	1.14376e-13		-0.580409	3.05968e-35	1.24113e-33		-0.0938138	0.0453485	0.149029		-0.208054	8.97708e-06	0.000160512		-0.368596	3.63057e-15	1.30129e-13		0.00204442	0.965203	0.998951		0.0733201	0.117567	0.333306		-0.098044	0.0363193	0.155372
ENSG00000089327	FXYD5	NA	NA	NA		1.17528	0.00187176	0.00894806		1.98415	4.46093e-07	2.91636e-06		NA	NA	NA		NA	NA	NA		0.730792	0.0479657	0.128304		NA	NA	NA		NA	NA	NA		0.418424	0.428172	0.690517
ENSG00000089356	FXYD3	NA	NA	NA		-0.140959	0.686929	0.833066		-1.02928	0.000250122	0.00111921		NA	NA	NA		NA	NA	NA		-0.0868585	0.744255	0.852453		NA	NA	NA		NA	NA	NA		-0.610675	0.0622741	0.221358
ENSG00000089685	BIRC5	0.0347925	0.410613	0.62166		-0.515616	1.93323e-36	1.52077e-34		-0.746764	5.40523e-69	6.01826e-67		0.0148098	0.721438	0.846754		-0.105597	0.00905507	0.0490009		-0.0406223	0.325076	0.50951		-0.0336198	0.405378	0.998951		-0.0244013	0.545604	0.770472		0.0119424	0.766042	0.902739
ENSG00000090006	LTBP4	0.147083	0.337708	0.553827		0.73494	9.20324e-10	1.35238e-08		1.00858	1.30465e-19	2.45776e-18		0.0400065	0.715932	0.843443		0.398234	0.000139486	0.00167349		0.487018	1.293e-06	1.32534e-05		0.0687226	0.675522	0.998951		0.360091	0.00621645	0.0484723		0.512178	4.31858e-05	0.000801293
ENSG00000090020	SLC9A1	0.113361	0.0332012	0.119886		0.345914	1.91507e-10	3.0888e-09		0.824675	1.7039e-51	1.26477e-49		0.114404	0.0338496	0.121936		0.215714	7.60699e-05	0.00100051		0.644415	3.30034e-31	3.75554e-29		0.139225	0.00972091	0.395595		0.179931	0.0008587	0.0107824		-0.0447	0.416529	0.681773
ENSG00000090382	LYZ	-0.0844266	0.128084	0.300141		-0.255581	3.88245e-06	3.33249e-05		-1.10383	1.93299e-88	3.0446e-86		-0.0596427	0.282712	0.496285		-0.318111	9.37196e-09	3.41118e-07		-0.584596	4.71137e-26	4.03319e-24		-0.0623241	0.2607	0.998951		-0.00488533	0.929747	0.972962		-0.503831	8.90785e-20	3.43468e-17
ENSG00000090520	DNAJB11	0.127348	0.0006842	0.00625573		0.707485	8.56151e-80	1.5097e-77		0.682158	8.35441e-74	1.0296e-71		0.0232881	0.538764	0.721079		0.0846439	0.024007	0.101137		0.44245	7.89761e-32	9.28898e-30		-0.0103796	0.782387	0.998951		0.165531	9.52099e-06	0.000299849		0.241213	1.20759e-10	1.05319e-08
ENSG00000090861	AARS	0.0145258	0.707034	0.83868		0.647643	8.19019e-63	1.16951e-60		0.710407	9.55885e-76	1.21038e-73		-0.100354	0.00981389	0.0492581		0.000228952	0.995286	0.997629		0.231403	2.23855e-09	3.77721e-08		0.0466988	0.227064	0.998951		0.0979387	0.0116641	0.0747795		0.00136227	0.971853	0.988708
ENSG00000091428	RAPGEF4	NA	NA	NA		-0.45967	0.163658	0.341517		-1.37236	1.06789e-06	6.67074e-06		NA	NA	NA		-0.505667	0.124705	0.312568		-0.514141	0.0561343	0.145211		NA	NA	NA		-0.0166166	0.960362	0.985977		-0.628666	0.0303148	0.137856
ENSG00000091490	SEL1L3	-0.212804	0.00858496	0.0446813		0.19414	0.0220489	0.0723238		1.04104	4.87554e-37	2.14477e-35		-0.226147	0.00506457	0.0300391		-0.015662	0.852056	0.927863		0.187716	0.0184237	0.0601324		-0.00880909	0.932199	0.998951		0.120519	0.266052	0.533295		0.24556	0.0250087	0.120377
ENSG00000091656	ZFHX4	0.31828	0.0113126	0.0553015		0.390229	0.00146125	0.00718163		0.849827	7.44478e-12	7.93086e-11		-0.0162179	0.904696	0.952796		0.515021	0.000546591	0.00523906		1.14615	1.56573e-15	5.93093e-14		0.132976	0.290139	0.998951		0.314382	0.0262805	0.128845		-0.0191678	0.888751	0.956983
ENSG00000091704	CPA1	NA	NA	NA		-0.399866	0.15891	0.334016		-0.758764	0.00313375	0.0114476		NA	NA	NA		-0.17608	0.557223	0.752428		-0.241014	0.336916	0.522149		NA	NA	NA		0.31664	0.260224	0.527078		-0.107078	0.669009	0.853325
ENSG00000092098	RNF31	0.477508	2.00872e-21	1.85807e-19		0.568544	1.6437e-29	9.79287e-28		0.775237	5.62148e-53	4.35281e-51		0.220023	1.30062e-05	0.000229883		0.401054	1.81187e-15	1.45852e-13		0.593036	2.01606e-31	2.32245e-29		-0.00778157	0.877901	0.998951		-0.0203268	0.685956	0.857888		0.0799301	0.114353	0.326525
ENSG00000092377	TBL1Y	NA	NA	NA		NA	NA	NA		1.71833	0.0090945	0.0299706		NA	NA	NA		NA	NA	NA		1.38892	0.095436	0.21656		NA	NA	NA		NA	NA	NA		NA	NA	NA
ENSG00000092850	TEKT2	NA	NA	NA		1.2184	0.000475557	0.00267039		1.3439	0.000424809	0.00182402		NA	NA	NA		NA	NA	NA		0.506049	0.140819	0.28807		NA	NA	NA		NA	NA	NA		0.322996	0.408662	0.6748
ENSG00000092964	DPYSL2	-0.076628	0.0536613	0.166792		-0.557315	5.23588e-45	5.25067e-43		-0.95282	2.3956e-128	5.7726e-126		-0.0647631	0.102324	0.259037		-0.209112	1.25442e-07	3.62678e-06		-0.408831	3.80799e-25	3.11687e-23		0.00238715	0.951955	0.998951		0.0637659	0.108191	0.317429		-0.252171	1.61002e-10	1.36622e-08
ENSG00000095397	WHRN	0.361006	1.02401e-07	3.09048e-06		0.377251	7.03132e-08	8.09557e-07		0.620092	9.70643e-20	1.84685e-18		0.181179	0.00603299	0.0343122		0.146899	0.0362816	0.136254		0.34072	5.19132e-07	5.7439e-06		0.0753562	0.272237	0.998951		0.0802152	0.256063	0.523514		0.0297736	0.67123	0.85439
ENSG00000095637	SORBS1	-0.036698	0.559817	0.741898		-0.119915	0.0435827	0.125624		-0.608697	6.24068e-25	1.59545e-23		0.0468935	0.429143	0.633348		-0.0789718	0.178517	0.390443		-0.235772	5.49172e-05	0.000395599		-0.0644657	0.284766	0.998951		0.0954151	0.105383	0.312892		-0.313173	1.0604e-07	4.67045e-06
ENSG00000096996	IL12RB1	NA	NA	NA		1.62488	4.63058e-13	9.96428e-12		1.37664	7.46556e-10	6.61332e-09		0.0705131	0.772434	0.878617		0.524557	0.0396287	0.144892		0.581853	0.0143146	0.0491246		NA	NA	NA		-0.120702	0.659203	0.84311		-0.0660674	0.79905	0.918293
ENSG00000097021	ACOT7	0.0498628	0.287275	0.501377		0.339037	4.79531e-13	1.03103e-11		0.599849	3.15981e-37	1.40147e-35		0.0139326	0.767092	0.874863		0.193904	3.57494e-05	0.000528209		0.312924	3.62885e-11	8.08778e-10		0.0253569	0.590332	0.998951		0.0802896	0.0874459	0.280081		-0.0979099	0.0374323	0.158705
ENSG00000099139	PCSK5	NA	NA	NA		-0.18576	0.182228	0.368324		-0.830035	3.57948e-07	2.36356e-06		-0.217928	0.0556196	0.172365		-0.299046	0.00913941	0.0493948		-0.000663276	0.995718	0.997714		-0.0721812	0.627466	0.998951		-0.0482081	0.777539	0.906724		-0.468317	0.0107119	0.0654327
ENSG00000099219	ERMP1	-0.0651853	0.051371	0.161612		-0.235304	1.93106e-12	3.88489e-11		-0.596707	1.89603e-71	2.23434e-69		-0.0398276	0.237743	0.445117		-0.108067	0.0012934	0.0105334		-0.260354	6.48396e-15	2.27736e-13		-0.00846138	0.798325	0.998951		0.0359201	0.280995	0.551082		-0.120604	0.000253937	0.00351893
ENSG00000099282	TSPAN15	-0.134168	0.0832832	0.22576		0.115143	0.153726	0.325884		0.588992	3.48921e-13	4.14966e-12		-0.112991	0.131128	0.305761		0.069401	0.336144	0.570334		0.50538	2.81244e-12	7.25611e-11		0.0502122	0.570486	0.998951		0.346588	1.39936e-05	0.000413206		0.250083	0.00222292	0.0200145
ENSG00000099337	KCNK6	NA	NA	NA		1.05262	9.18241e-08	1.04215e-06		1.85933	1.09893e-19	2.08358e-18		0.313103	0.225299	0.431002		1.07182	2.24706e-07	6.14851e-06		1.43334	5.24567e-11	1.14274e-09		0.617581	0.0791727	0.855465		0.469696	0.0119311	0.0760389		0.271017	0.290885	0.564
ENSG00000099812	MISP	-0.370831	4.20168e-06	8.72492e-05		-0.0110594	0.897252	0.95225		0.856954	3.26328e-23	7.56412e-22		-0.389498	2.74963e-06	6.16455e-05		0.048602	0.565274	0.757946		0.401335	2.47235e-06	2.39476e-05		-0.0186975	0.828908	0.998951		-0.133104	0.135863	0.363805		0.155849	0.0868056	0.274639
ENSG00000099860	GADD45B	-0.180073	0.0206739	0.0865665		0.0839664	0.318157	0.532572		-0.622025	1.81622e-14	2.39559e-13		-0.152434	0.0613046	0.184013		-0.021936	0.797997	0.901431		-0.134514	0.0994447	0.223439		0.0129427	0.873352	0.998951		0.184766	0.0311252	0.143281		-0.207174	0.012907	0.0751346
ENSG00000213397	HAUS7	NA	NA	NA		0.385149	0.122821	0.2774		-0.618771	0.0182536	0.0553471		-0.0498506	0.831063	0.914085		-0.103891	0.672485	0.831041		-0.139426	0.576137	0.734463		-0.0293942	0.899413	0.998951		-0.256014	0.257027	0.524145		0.683207	0.0042729	0.0329739
ENSG00000099953	MMP11	-0.0664435	0.574764	0.753255		0.09731	0.404808	0.620098		0.661143	5.74949e-09	4.64113e-08		-0.118662	0.305826	0.519736		0.0660555	0.571461	0.762787		0.204445	0.0720719	0.176047		-0.0436631	0.712367	0.998951		0.323263	0.00792122	0.0571483		-0.341073	0.00380083	0.0301026
ENSG00000099984	GSTT2	0.0610226	0.601936	0.770833		0.242563	0.0428823	0.123966		0.6569	1.36184e-07	9.44835e-07		0.00443695	0.969098	0.985468		0.158843	0.19814	0.415518		0.53752	2.73892e-05	0.000213211		0.0404657	0.732103	0.998951		0.155207	0.187033	0.437755		0.786456	3.76845e-10	2.9266e-08
ENSG00000100027	YPEL1	NA	NA	NA		0.656299	0.000199274	0.00122076		0.714383	1.23368e-06	7.63252e-06		0.190546	0.313694	0.528205		0.136415	0.484604	0.698775		0.34948	0.0173522	0.0574161		-0.0133439	0.946804	0.998951		0.0804377	0.729837	0.882091		-0.0509215	0.79465	0.915395
ENSG00000100033	PRODH	NA	NA	NA		0.250184	0.422138	0.635494		0.744648	0.00466415	0.0164537		-0.130916	0.544121	0.724596		0.150264	0.558154	0.752898		1.1649	1.42692e-06	1.45197e-05		0.152832	0.51949	0.998951		0.288972	0.41764	0.676312		0.588576	0.0857688	0.272827
ENSG00000100036	SLC35E4	-0.153866	0.186188	0.381949		0.22762	0.078289	0.198319		1.04219	1.43671e-14	1.91853e-13		-0.0648777	0.620757	0.779828		0.259743	0.0475017	0.164237		0.895129	5.37731e-11	1.16597e-09		0.225802	0.0867148	0.8771		0.315145	0.0206247	0.110135		0.0981056	0.519104	0.758224
ENSG00000100078	PLA2G3	NA	NA	NA		-0.476227	0.00520089	0.0214755		-0.949877	2.33257e-07	1.57566e-06		-0.172681	0.40104	0.608634		-0.0643457	0.760459	0.87905		0.245012	0.166265	0.323712		0.0680425	0.766376	0.998951		0.0854828	0.74131	0.887194		0.275935	0.110619	0.319689
ENSG00000100116	GCAT	-0.0952093	0.0842657	0.227569		-0.303156	1.60421e-08	2.01574e-07		-0.651723	2.17236e-34	8.50222e-33		-0.0767698	0.169279	0.360596		-0.120373	0.0266309	0.10943		-0.346713	1.56703e-10	3.18562e-09		-0.0135539	0.801337	0.998951		0.111982	0.0353414	0.156285		-0.108209	0.0354063	0.152988
ENSG00000100129	EIF3L	-0.0914344	0.0266949	0.10346		-0.416693	6.2491e-24	2.906e-22		-0.813922	1.07748e-86	1.6567e-84		-0.0405439	0.327098	0.541531		-0.193429	2.82551e-06	5.7218e-05		-0.477784	4.39575e-31	4.96171e-29		0.0176667	0.668697	0.998951		0.118298	0.00413349	0.0361214		-0.0851997	0.0382369	0.161269
ENSG00000100191	SLC5A4	NA	NA	NA		0.174623	0.542584	0.734161		0.632512	0.00832739	0.02768		0.146546	0.448043	0.649574		0.932699	0.00424129	0.0270661		-0.542252	0.0196305	0.0634032		NA	NA	NA		-0.643606	0.0273462	0.132101		-0.796016	0.00323266	0.0266594
ENSG00000100226	GTPBP1	0.155098	0.000342951	0.0036485		0.576238	3.61386e-40	3.21867e-38		0.632014	1.36685e-48	9.29143e-47		0.0787077	0.0764513	0.212899		0.282288	1.08244e-10	5.18501e-09		0.461956	3.32702e-26	2.89234e-24		0.0280231	0.523367	0.998951		0.140746	0.00122281	0.0142392		-0.0696642	0.11002	0.318495
ENSG00000100253	MIOX	-0.175023	0.0105654	0.0525321		0.408394	1.94667e-09	2.75575e-08		0.717599	1.67199e-27	4.80104e-26		-0.277269	0.000306491	0.00324352		0.00444591	0.95941	0.982703		0.343021	1.71251e-05	0.000139559		0.027259	0.686943	0.998951		0.113589	0.10624	0.314378		0.16178	0.0174147	0.0929513
ENSG00000100263	RHBDD3	-0.0181392	0.737471	0.858989		0.177755	0.00116574	0.00589124		0.676361	9.40682e-35	3.7406e-33		-0.121748	0.0262409	0.101615		-0.0618135	0.25677	0.484896		0.197756	0.000363151	0.00213117		0.0232221	0.673178	0.998951		-0.0110354	0.839445	0.934761		0.103964	0.0603649	0.217385
ENSG00000232526	VDAC1P13	NA	NA	NA		-0.0745578	0.788749	0.894106		-0.571594	0.02676	0.0768044		0.142797	0.529376	0.713712		0.526114	0.07238	0.218957		-0.558992	0.02048	0.0656623		NA	NA	NA		-0.218352	0.37117	0.640074		-0.722386	0.00316607	0.0262086
ENSG00000100290	BIK	-0.0162915	0.883992	0.943573		0.294409	0.00864617	0.0330861		0.809114	6.72018e-13	7.83633e-12		-0.153814	0.160205	0.347451		0.475262	3.64858e-05	0.000537861		0.699468	3.69482e-09	5.99936e-08		-0.00379523	0.973869	0.998951		0.452945	0.000207072	0.00351154		0.398899	0.00167294	0.0159445
ENSG00000100292	HMOX1	-0.587545	6.98033e-29	7.31138e-27		-0.881403	5.53567e-58	7.12962e-56		-0.801183	2.88617e-49	1.99128e-47		-0.508004	2.44801e-21	3.91281e-19		-0.444637	1.02162e-15	8.29266e-14		-0.261124	1.28571e-06	1.31979e-05		-0.171643	0.00127459	0.129954		-0.108811	0.0488531	0.193182		-0.210608	6.89453e-05	0.00118474
ENSG00000100297	MCM5	-0.211898	1.36199e-06	3.26055e-05		-0.492175	3.49342e-29	2.06261e-27		-0.660856	3.02042e-50	2.12476e-48		-0.202765	4.00218e-06	8.58846e-05		-0.143727	0.00103142	0.00881091		-0.147595	0.000790748	0.00421627		-0.0602614	0.170254	0.998951		-0.019151	0.661534	0.84436		0.00798239	0.853739	0.941944
ENSG00000100312	ACR	NA	NA	NA		0.222056	0.426097	0.639292		1.16819	8.67002e-06	4.81173e-05		NA	NA	NA		NA	NA	NA		0.483662	0.0678776	0.167883		NA	NA	NA		NA	NA	NA		-0.323773	0.375333	0.644107
ENSG00000100316	RPL3	-0.106327	0.0221515	0.0906872		-0.422488	9.73382e-20	3.54711e-18		-0.706566	3.1071e-52	2.36059e-50		-0.128418	0.00575221	0.0332042		-0.270032	6.22082e-09	2.32085e-07		-0.415036	4.12062e-19	2.23544e-17		-0.0114571	0.805326	0.998951		0.0892604	0.054741	0.208476		-0.102806	0.0268608	0.126738
ENSG00000100336	APOL4	NA	NA	NA		1.68331	3.46861e-16	9.90589e-15		1.56431	3.60782e-17	5.80432e-16		0.65019	0.000609623	0.00567136		0.398391	0.0416007	0.150038		0.805473	1.5936e-06	1.60178e-05		-0.025636	0.953827	0.998951		-0.517149	0.201266	0.45678		-0.0760163	0.820193	0.927274
ENSG00000100360	IFT27	NA	NA	NA		2.42143	0.00341943	0.0150037		1.22417	0.00257201	0.00954241		NA	NA	NA		NA	NA	NA		0.559195	0.130231	0.272658		NA	NA	NA		NA	NA	NA		NA	NA	NA
ENSG00000100373	UPK3A	-0.306311	2.03338e-06	4.67185e-05		-0.926703	1.51982e-56	1.91062e-54		-0.614305	8.68202e-28	2.52099e-26		-0.41805	2.66699e-11	1.71103e-09		-0.635195	3.25698e-27	4.44967e-25		-0.389394	6.40724e-13	1.79358e-11		-0.0464697	0.438892	0.998951		-0.192842	0.00242994	0.0241872		-0.194963	0.000426639	0.00536116
ENSG00000100399	CHADL	-0.0447354	0.59517	0.76735		0.139504	0.0853755	0.211998		0.697834	7.46152e-18	1.26205e-16		-0.158256	0.0585349	0.178649		0.154418	0.0623971	0.197908		0.388927	3.75711e-06	3.49527e-05		0.00541004	0.950741	0.998951		0.250838	0.00280073	0.0268918		0.00724847	0.931735	0.972026
ENSG00000262902	MTCO1P40	NA	NA	NA		-0.429689	0.133812	0.294454		-0.551574	0.0238138	0.0697121		0.203698	0.414412	0.620546		0.43398	0.126829	0.3163		-0.530116	0.0441755	0.120433		-0.139592	0.56476	0.998951		-0.416039	0.125402	0.346417		0.750001	0.00535008	0.0391165
ENSG00000100479	POLE2	-0.0652264	0.219903	0.424761		-0.254379	1.63184e-06	1.50597e-05		-0.659664	1.20657e-31	4.17119e-30		0.0111054	0.831385	0.914185		-0.0573531	0.27156	0.502397		-0.0540181	0.315754	0.500023		-0.000972334	0.984834	0.998951		-0.0717425	0.165204	0.407616		0.00990112	0.847059	0.939461
ENSG00000100504	PYGL	-0.129149	0.00984509	0.04982		-0.481683	3.78407e-22	1.59844e-20		-0.656665	3.46358e-40	1.72853e-38		-0.0800726	0.110302	0.272536		-0.364488	3.43283e-13	2.2652e-11		-0.349818	1.56628e-12	4.16775e-11		-0.0755885	0.13091	0.962126		-0.0539627	0.28183	0.552119		-0.230213	3.32128e-06	9.37774e-05
ENSG00000100505	TRIM9	NA	NA	NA		-0.173722	0.504161	0.706094		-0.794593	0.00782235	0.0262035		0.213351	0.464262	0.663984		0.248053	0.341803	0.576147		0.608396	0.0213022	0.0677782		NA	NA	NA		1.07267	8.72185e-05	0.00175523		-0.232623	0.431979	0.692995
ENSG00000100526	CDKN3	-0.0861905	0.129032	0.301467		-0.57927	4.05297e-25	1.98671e-23		-0.60427	1.48856e-25	3.95264e-24		-0.048362	0.387827	0.598128		-0.173786	0.00168897	0.0129153		-0.0754787	0.18386	0.347083		-0.000411945	0.994074	0.999191		0.00647647	0.906333	0.963543		0.0851442	0.127651	0.350058
ENSG00000100558	PLEK2	NA	NA	NA		-0.0748377	0.777808	0.887999		0.753983	0.00177957	0.00681779		-0.174661	0.405459	0.612883		0.249947	0.376835	0.609947		0.102032	0.66287	0.799298		NA	NA	NA		0.388069	0.10692	0.315282		0.245776	0.213765	0.474615
ENSG00000100593	ISM2	-0.274	0.000833616	0.00730564		-0.476235	6.30771e-09	8.34906e-08		-1.07674	1.79e-39	8.69133e-38		-0.38582	4.95943e-06	0.000102511		-0.239394	0.00391582	0.0253815		-0.39294	1.78583e-06	1.78283e-05		-0.0466683	0.580867	0.998951		0.173064	0.0386978	0.166129		-0.543097	4.99904e-11	4.77691e-09
ENSG00000100626	GALNT16	NA	NA	NA		0.922165	1.64895e-08	2.06701e-07		0.889384	5.38272e-08	3.90831e-07		0.219073	0.177477	0.37134		1.30777	1.40584e-14	1.06122e-12		1.27306	4.14404e-15	1.47776e-13		-0.0827764	0.64593	0.998951		1.69599	4.79702e-20	1.86124e-17		0.566665	0.00140229	0.0139266
ENSG00000100678	SLC8A3	NA	NA	NA		-0.227731	0.402586	0.618411		-0.726843	0.00796108	0.0265993		0.602276	0.0740085	0.208413		-0.0312242	0.914709	0.960558		0.0510023	0.851459	0.919422		NA	NA	NA		0.249602	0.347726	0.618905		0.216661	0.422679	0.685746
ENSG00000100889	PCK2	0.0668668	0.175761	0.367383		0.639959	2.21565e-38	1.88394e-36		0.62333	1.07824e-36	4.66692e-35		-0.177387	0.000347343	0.00361397		0.0797677	0.106698	0.283481		0.198416	5.80449e-05	0.000415669		0.0307319	0.53423	0.998951		0.191824	0.000109725	0.00209514		-0.0189793	0.700582	0.870007
ENSG00000100911	PSME2	0.346887	6.06046e-17	4.71756e-15		0.862967	6.53904e-97	1.34224e-94		0.982077	2.0693e-124	4.877e-122		0.131035	0.00158551	0.0121777		0.549336	2.33785e-40	3.97845e-38		0.778508	1.52714e-78	4.19111e-76		-0.013669	0.742145	0.998951		0.0513372	0.21425	0.472754		0.114316	0.00572583	0.0410846
ENSG00000100918	REC8	1.3788	2.5381e-55	3.68931e-53		1.95966	2.7234e-103	5.9629e-101		2.1076	3.1326e-123	7.2248e-121		1.04617	2.47622e-31	5.88611e-29		1.42281	4.72537e-55	9.6497e-53		1.7685	9.54355e-88	2.90383e-85		0.0513519	0.574617	0.998951		-0.164007	0.0702742	0.244761		0.183104	0.0446485	0.179295
ENSG00000100985	MMP9	NA	NA	NA		0.73997	0.049807	0.139856		1.27607	0.000238844	0.00107141		NA	NA	NA		NA	NA	NA		0.992242	0.00453877	0.0190543		NA	NA	NA		NA	NA	NA		0.0309552	0.937973	0.97493
ENSG00000101000	PROCR	0.152615	0.0883538	0.234557		0.810867	1.95224e-22	8.32681e-21		1.21693	4.36923e-48	2.91484e-46		0.0520885	0.535931	0.719113		0.44681	4.88266e-08	1.54777e-06		0.727793	4.21497e-18	2.09946e-16		0.280693	0.000799507	0.0953908		0.529396	5.63873e-12	8.9665e-10		0.370339	6.69501e-06	0.000169911
ENSG00000101104	PABPC1L	0.113002	0.235582	0.443955		0.653905	9.66936e-12	1.80179e-10		0.921174	6.41863e-22	1.38908e-20		0.0505913	0.595945	0.761811		0.104923	0.275663	0.506855		-0.0156085	0.87114	0.930013		0.132651	0.164671	0.998951		-0.00321078	0.973165	0.990538		0.602266	3.39934e-10	2.66824e-08
ENSG00000101115	SALL4	NA	NA	NA		0.0661678	0.759644	0.877429		-0.58657	0.00115001	0.00455798		-0.218499	0.191092	0.389759		0.000782618	0.995661	0.997806		-0.338373	0.0105163	0.0382962		0.174386	0.518494	0.998951		0.0576082	0.763488	0.898657		-0.378197	0.0430745	0.175248
ENSG00000101162	TUBB1	-0.0668483	0.619306	0.78221		-0.615862	8.81279e-07	8.58536e-06		-1.39747	1.50259e-28	4.51321e-27		-0.0723338	0.5971	0.762664		-0.395178	0.00170737	0.0130167		-0.69588	2.91026e-08	4.04704e-07		-0.035589	0.794819	0.998951		0.36494	0.0040395	0.0355748		-0.589697	2.93717e-06	8.4273e-05
ENSG00000101187	SLCO4A1	-0.171228	0.00325331	0.0214454		-0.272671	4.44085e-06	3.77357e-05		-0.714374	7.86894e-33	2.86449e-31		-0.0266572	0.65456	0.802476		-0.233041	9.76054e-05	0.00124248		-0.39405	4.37201e-11	9.65949e-10		-0.0386257	0.509741	0.998951		-0.0107233	0.854487	0.940649		-0.264914	5.30326e-06	0.000140428
ENSG00000101197	BIRC7	0.0902032	0.638957	0.795964		0.900746	1.65721e-06	1.52617e-05		1.32421	2.37906e-12	2.63796e-11		-0.280596	0.183217	0.379597		0.70306	0.000226114	0.0025095		1.92739	4.19479e-23	3.01863e-21		0.320712	0.141035	0.975584		1.7005	6.33202e-20	2.31776e-17		0.657028	0.0010508	0.0110394
ENSG00000101210	EEF1A2	-0.0537216	0.441986	0.648279		0.404264	8.55491e-09	1.11338e-07		1.9543	1.5856e-167	4.9706e-165		-0.0783057	0.270284	0.483845		0.274097	0.00012819	0.00155528		1.70154	5.0144e-112	1.823e-109		0.163518	0.0472421	0.736081		0.548127	6.23622e-12	9.83598e-10		0.272267	0.00558099	0.0402857
ENSG00000101255	TRIB3	-0.0199093	0.744943	0.862671		0.510859	6.94523e-17	2.09987e-15		0.600838	8.55587e-23	1.94276e-21		-0.282641	4.6351e-06	9.66698e-05		-0.0358012	0.558956	0.753456		0.211223	0.000566142	0.00314507		-0.0129223	0.833337	0.998951		0.236784	0.000115314	0.00218466		-0.086947	0.155519	0.393239
ENSG00000101265	RASSF2	-0.502852	2.90871e-06	6.34527e-05		-0.680433	3.27078e-12	6.44686e-11		-1.31221	5.37969e-35	2.1632e-33		-0.440916	0.000172615	0.00201794		-0.691749	1.33439e-08	4.75867e-07		-0.592648	7.49501e-08	9.73494e-07		-0.266881	0.0193749	0.529672		-0.254325	0.0460609	0.185583		-0.4398	0.000106058	0.00170515
ENSG00000101294	HM13	0.0199439	0.601932	0.770833		0.493311	3.70946e-38	3.08426e-36		0.729205	1.88612e-81	2.68286e-79		-0.0687612	0.0743077	0.208907		0.0725665	0.0582579	0.188493		0.230396	1.82087e-09	3.11563e-08		0.0347838	0.364706	0.998951		0.0903162	0.0179813	0.100472		0.0234957	0.538659	0.772555
ENSG00000101298	SNPH	NA	NA	NA		0.907623	0.00053082	0.00293802		0.97216	0.000193767	0.000882199		NA	NA	NA		0.627826	0.0499703	0.169639		1.29825	1.5363e-05	0.000126412		NA	NA	NA		0.639313	0.0339336	0.152211		0.466096	0.0959733	0.292239
ENSG00000101342	TLDC2	0.418533	1.03581e-09	4.44432e-08		0.234354	0.000706628	0.00377403		0.923563	1.27187e-40	6.45715e-39		0.0517682	0.436378	0.639848		0.159089	0.0241836	0.101703		0.476493	2.70076e-12	6.99375e-11		0.0736719	0.340207	0.998951		0.323847	2.92987e-05	0.000738175		0.257016	0.0010382	0.0109293
ENSG00000101347	SAMHD1	1.00223	7.0808e-308	3.3622e-305		1.71331	0	0		1.78143	0	0		0.51945	5.67215e-84	2.62918e-81		1.03194	0	0		1.15794	0	0		0.0183755	0.496058	0.998951		0.00821713	0.764152	0.898935		-0.0652279	0.0165377	0.0896782
ENSG00000101405	OXT	NA	NA	NA		-0.0599568	0.901978	0.954817		1.702	0.000300415	0.0013271		NA	NA	NA		NA	NA	NA		2.61041	0.00546416	0.0223101		NA	NA	NA		NA	NA	NA		NA	NA	NA
ENSG00000101638	ST8SIA5	NA	NA	NA		0.0632447	0.888871	0.948086		-1.50012	0.00100211	0.00402002		NA	NA	NA		NA	NA	NA		-0.424745	0.308719	0.49242		NA	NA	NA		NA	NA	NA		NA	NA	NA
ENSG00000101695	RNF125	NA	NA	NA		0.702918	0.000329216	0.00192389		0.590797	0.000120622	0.00056808		-0.00453577	0.98277	0.991835		-0.0691989	0.744381	0.870096		-0.0779183	0.628399	0.774173		-0.115584	0.534476	0.998951		0.226938	0.319352	0.591506		-0.450733	0.0172097	0.0921623
ENSG00000101844	ATG4A	0.0840135	0.0940055	0.244363		0.282405	1.1598e-07	1.30002e-06		0.710957	3.86445e-37	1.70463e-35		0.133124	0.0117968	0.056602		0.208229	0.000162247	0.00190302		0.689728	2.48763e-31	2.85395e-29		0.0560688	0.267384	0.998951		0.275319	9.79978e-08	5.79441e-06		0.243856	7.83705e-06	0.000195953
ENSG00000101871	MID1	0.138646	0.350975	0.566852		-0.289738	0.017644	0.060354		-0.653673	1.17599e-07	8.24214e-07		0.0988793	0.413111	0.619499		-0.325598	0.00499823	0.0307632		-0.444813	0.000114278	0.000766774		0.22501	0.114757	0.94189		0.0573669	0.636157	0.829956		-0.301354	0.0133541	0.0770536
ENSG00000101986	ABCD1	-0.00626656	0.91049	0.956697		0.291235	1.64802e-07	1.80342e-06		0.622204	5.01618e-29	1.53866e-27		-0.07944	0.156991	0.343009		0.198434	0.000381499	0.00389121		0.444516	1.83667e-15	6.83942e-14		0.00889765	0.874226	0.998951		0.123715	0.0269932	0.131183		0.030478	0.584809	0.801705
ENSG00000102032	RENBP	-0.0803585	0.478018	0.678224		0.278708	0.0169895	0.0584699		0.864376	1.20766e-15	1.74548e-14		0.0343843	0.765944	0.874146		0.365372	0.0061825	0.0365208		1.0816	3.56959e-18	1.78754e-16		0.163565	0.0655681	0.82469		0.29906	0.0016633	0.0180268		0.214075	0.0191542	0.0992989
ENSG00000102034	ELF4	0.0526562	0.318645	0.533969		0.439136	1.74396e-16	5.09119e-15		0.836043	7.81901e-55	6.3117e-53		0.0648841	0.22961	0.436099		0.372866	4.0143e-12	2.3109e-10		0.739096	2.90978e-42	4.76336e-40		0.210259	0.00019811	0.0383082		0.481949	3.27998e-18	1.02632e-15		0.374804	2.91029e-11	2.9889e-09
ENSG00000102038	SMARCA1	-0.0947812	0.0448361	0.146798		-0.347494	1.74213e-13	3.92225e-12		-0.590938	4.20073e-36	1.77536e-34		-0.0619304	0.189819	0.388201		-0.231863	8.94038e-07	2.10745e-05		-0.169285	0.000322429	0.00191956		-0.0812059	0.085047	0.873779		0.00200633	0.96608	0.988121		-0.174947	0.000202032	0.00291165
ENSG00000102144	PGK1	-0.0953917	0.168482	0.357884		-0.418267	1.49022e-09	2.13956e-08		-0.873525	1.63956e-36	7.03049e-35		-0.090821	0.190126	0.388615		-0.299966	1.45363e-05	0.000243948		-0.211638	0.0022266	0.0103528		-0.0359047	0.604263	0.998951		0.236808	0.000622949	0.00835191		-0.243722	0.000428215	0.00537789
ENSG00000102172	SMS	-0.139024	0.000252577	0.00284424		-0.336779	8.19165e-19	2.88122e-17		-0.587313	4.10216e-53	3.19168e-51		-0.135765	0.000417487	0.0041706		-0.176338	3.70539e-06	7.29792e-05		-0.140104	0.000241338	0.00148218		-0.0321666	0.398403	0.998951		0.0607043	0.111193	0.322541		-0.104373	0.00593985	0.0421933
ENSG00000102265	TIMP1	-0.142738	0.0310288	0.114415		0.27313	3.91409e-05	0.000280291		0.761828	4.3315e-30	1.39303e-28		-0.108572	0.104514	0.262817		0.175406	0.00858938	0.0470984		0.458356	9.34178e-12	2.25435e-10		0.0503711	0.453452	0.998951		0.246679	0.000210092	0.00355343		0.1693	0.0118784	0.0705383
ENSG00000253335	AC009884.1	NA	NA	NA		0.392307	0.382721	0.598477		-0.539586	0.145942	0.30544		NA	NA	NA		NA	NA	NA		-0.551222	0.12565	0.2658		NA	NA	NA		NA	NA	NA		-1.11046	0.00675232	0.046565
ENSG00000102383	ZDHHC15	NA	NA	NA		-0.666542	0.0899546	0.220452		-1.14147	0.00112758	0.00447606		NA	NA	NA		NA	NA	NA		-0.239656	0.492922	0.666975		NA	NA	NA		NA	NA	NA		0.209024	0.549544	0.779017
ENSG00000102384	CENPI	0.0322153	0.482106	0.681512		-0.449366	2.93131e-23	1.31653e-21		-0.749016	5.13684e-52	3.86628e-50		-0.0231315	0.604646	0.768544		-0.0609467	0.170198	0.379217		-0.0202167	0.668456	0.802371		0.0152095	0.731513	0.998951		0.0715384	0.108632	0.318204		0.0491037	0.277405	0.548964
ENSG00000102524	TNFSF13B	NA	NA	NA		0.992425	0.0647293	0.171286		1.49845	0.0125388	0.0397981		NA	NA	NA		NA	NA	NA		0.0898579	0.864227	0.926416		NA	NA	NA		NA	NA	NA		NA	NA	NA
ENSG00000102539	MLNR	NA	NA	NA		0.342691	0.132602	0.292706		0.914836	3.83467e-05	0.000194896		-0.402381	0.121474	0.290838		0.516191	0.0329595	0.127526		0.402878	0.080277	0.191039		NA	NA	NA		-0.00821424	0.970105	0.98942		0.0259214	0.901088	0.960572
ENSG00000102743	SLC25A15	-0.126648	0.00128222	0.0104016		-0.707469	1.26192e-71	2.04665e-69		-0.888474	1.4763e-109	2.9979e-107		-0.236863	4.39933e-09	2.01402e-07		-0.362507	2.90909e-20	3.1009e-18		-0.547228	1.3148e-42	2.19078e-40		-0.054836	0.151384	0.987871		0.0355861	0.346435	0.618065		-0.0875634	0.0192408	0.0995233
ENSG00000102780	DGKH	NA	NA	NA		0.414731	0.0323782	0.0987927		0.737512	0.00022613	0.0010182		0.348954	0.0946712	0.245814		0.658171	0.00426541	0.0271754		1.16189	3.9746e-08	5.41152e-07		-0.00254136	0.99098	0.998951		0.296122	0.225492	0.485952		0.300669	0.267599	0.537743
ENSG00000102854	MSLN	-0.0732413	0.322797	0.538122		0.120579	0.0809095	0.203337		0.641975	4.55489e-22	9.96427e-21		-0.154422	0.0218514	0.0892001		0.00656467	0.921007	0.964386		0.316735	1.55807e-06	1.57115e-05		-0.00284871	0.974946	0.998951		0.031117	0.70588	0.868671		0.0427464	0.599568	0.810562
ENSG00000102878	HSF4	-0.0259285	0.881023	0.942701		0.643439	0.000266174	0.0015887		0.613133	0.000396585	0.00171034		0.0330959	0.847853	0.923208		0.218418	0.22341	0.446084		0.541558	0.00184849	0.0088106		0.08301	0.649509	0.998951		0.229829	0.196889	0.451069		0.574242	0.00122151	0.0124519
ENSG00000102901	CENPT	0.725289	8.30705e-30	8.76547e-28		0.976326	6.37685e-52	7.34849e-50		0.94589	1.75759e-47	1.1488e-45		0.709917	1.81149e-28	3.81668e-26		0.915789	4.51077e-46	8.25555e-44		1.09146	2.86834e-62	6.69112e-60		0.381862	3.46791e-09	3.64629e-06		0.56741	6.60385e-19	2.24763e-16		0.630347	3.01138e-22	1.83845e-19
ENSG00000102935	ZNF423	NA	NA	NA		0.310323	0.154862	0.327762		0.638841	0.00371527	0.0133707		0.0156926	0.92611	0.96358		0.430485	0.0478554	0.165068		0.789942	0.000548758	0.0030576		-0.161326	0.356062	0.998951		-0.35589	0.118119	0.334186		0.238301	0.336968	0.610226
ENSG00000102962	CCL22	NA	NA	NA		0.373187	0.0996449	0.237812		0.666543	0.00755901	0.0254057		0.145709	0.549634	0.728386		0.716968	0.00549336	0.0332416		1.44371	4.87681e-07	5.41947e-06		-0.0596196	0.799712	0.998951		0.759888	0.000489401	0.00692011		0.573091	0.00640752	0.0447346
ENSG00000103154	NECAB2	NA	NA	NA		-0.0942126	0.894781	0.951056		2.59041	6.53508e-06	3.68337e-05		NA	NA	NA		NA	NA	NA		0.618958	0.320575	0.504973		NA	NA	NA		NA	NA	NA		NA	NA	NA
ENSG00000103375	AQP8	NA	NA	NA		0.0222318	0.905605	0.957037		0.779982	1.19026e-06	7.38229e-06		-0.0973988	0.556064	0.733232		-0.161144	0.516396	0.723484		0.427572	0.02732	0.0826151		-0.0704549	0.634766	0.998951		-0.380292	0.0715128	0.247432		-0.258027	0.153086	0.389323
ENSG00000103522	IL21R	NA	NA	NA		0.320292	0.0481109	0.136097		1.16282	9.10562e-16	1.32199e-14		-0.109933	0.675581	0.817157		0.0362416	0.858232	0.931556		1.01899	1.7201e-09	2.96313e-08		-0.270641	0.269397	0.998951		0.641412	0.00234403	0.0235495		0.224158	0.16664	0.40915
ENSG00000103966	EHD4	0.364123	7.36455e-16	5.29838e-14		0.813881	1.6355e-70	2.58862e-68		1.15548	2.0834e-135	5.4691e-133		0.112561	0.0166851	0.0728701		0.396652	1.21428e-17	1.16044e-15		0.88771	1.50921e-78	4.18291e-76		-0.0195759	0.677651	0.998951		0.0702518	0.134878	0.362223		-0.0104265	0.825246	0.929723
ENSG00000104055	TGM5	NA	NA	NA		-0.615353	0.00556321	0.0227249		-1.03	0.000145703	0.000678679		0.0221917	0.903124	0.951843		0.0427299	0.856765	0.930745		-0.269682	0.356987	0.541487		NA	NA	NA		-0.304978	0.169659	0.413969		-0.155484	0.575857	0.79667
ENSG00000104408	EIF3E	-0.00940003	0.871247	0.937517		-0.261831	6.25505e-06	5.17623e-05		-0.878748	5.69295e-52	4.27488e-50		-0.0574769	0.322417	0.53686		-0.21243	0.000248984	0.00272282		-0.46876	5.65046e-16	2.24678e-14		0.0101119	0.861539	0.998951		0.0773718	0.181836	0.431483		-0.0360187	0.533509	0.769017
ENSG00000104419	NDRG1	-0.352721	0.0198037	0.0838098		-0.22607	0.134125	0.294944		-1.29334	9.83861e-18	1.64942e-16		-0.252094	0.0969736	0.249686		-0.300112	0.0470122	0.163209		-0.203359	0.177487	0.338608		-0.131103	0.389074	0.998951		0.545904	0.000304663	0.00479773		-0.786624	1.84761e-07	7.53371e-06
ENSG00000104537	ANXA13	NA	NA	NA		-0.750652	0.002153	0.0100942		-1.66123	1.85646e-12	2.0792e-11		0.603698	0.0221897	0.0902037		-1.13317	5.96941e-05	0.000817266		-0.962363	1.52005e-05	0.000125334		NA	NA	NA		0.402742	0.209282	0.466622		-0.320947	0.17977	0.428446
ENSG00000104723	TUSC3	NA	NA	NA		0.648261	0.0154283	0.0540125		1.08218	2.37779e-05	0.000124819		-0.128278	0.602075	0.766695		0.281399	0.432322	0.656705		0.35156	0.350175	0.535025		NA	NA	NA		-0.0317944	0.900693	0.961029		0.0485326	0.882895	0.953855
ENSG00000104738	MCM4	-0.103717	0.00228245	0.0163961		-0.465217	2.36854e-42	2.21463e-40		-0.656236	3.9805e-81	5.61251e-79		-0.0920069	0.00676628	0.0373596		-0.131548	0.000108891	0.00135677		-0.11728	0.000604511	0.00333309		-0.00220476	0.948234	0.998951		-0.0219157	0.518787	0.752727		-0.0255781	0.451215	0.709086
ENSG00000104765	BNIP3L	0.0423643	0.775004	0.880588		-0.227886	0.121178	0.274539		-0.836889	1.26265e-08	9.81691e-08		0.095556	0.518828	0.706855		-0.247116	0.0928618	0.257977		-0.0983668	0.50334	0.676103		-0.025144	0.865304	0.998951		0.578538	8.6807e-05	0.00175101		-0.279964	0.0571284	0.210055
ENSG00000104783	KCNN4	NA	NA	NA		-0.401743	0.250246	0.454637		0.902308	0.0152818	0.0473365		NA	NA	NA		NA	NA	NA		0.178315	0.599047	0.752316		NA	NA	NA		NA	NA	NA		0.425699	0.268983	0.539536
ENSG00000104856	RELB	-0.0824933	0.191524	0.389081		0.380467	8.33994e-10	1.23103e-08		0.651594	1.38621e-24	3.47511e-23		-0.277586	3.23689e-05	0.000498052		0.0560839	0.366274	0.599542		0.525375	1.89684e-15	7.03288e-14		-0.1097	0.114798	0.94189		0.105359	0.0977443	0.299139		-0.177411	0.0090377	0.0578502
ENSG00000104888	SLC17A7	NA	NA	NA		1.20474	7.6862e-08	8.80335e-07		0.824686	6.47497e-05	0.000318705		0.512831	0.00800185	0.0421843		1.11177	6.83974e-07	1.66071e-05		1.69001	2.50102e-17	1.14961e-15		-0.101261	0.620175	0.998951		0.752665	8.68284e-05	0.00175101		0.496039	0.0251214	0.120776
ENSG00000104892	KLC3	NA	NA	NA		0.598898	0.0101613	0.0378799		0.771444	0.000109726	0.000520254		-0.00694123	0.970119	0.98574		0.521895	0.0117761	0.059915		0.620051	0.000384234	0.00223266		-0.0410521	0.838205	0.998951		0.24871	0.239887	0.503007		0.481532	0.0163036	0.088693
ENSG00000105048	TNNT1	NA	NA	NA		0.506885	0.00459258	0.0193281		1.05574	7.90484e-11	7.63961e-10		-0.0915113	0.552794	0.731157		0.300272	0.0709725	0.216115		1.09562	1.21494e-12	3.28279e-11		-0.19962	0.369882	0.998951		0.235105	0.273654	0.542609		0.0339826	0.863672	0.946722
ENSG00000105088	OLFM2	-0.160294	0.20185	0.403163		0.198014	0.167352	0.347178		1.11082	6.6374e-12	7.09955e-11		-0.156845	0.191443	0.389759		-0.119779	0.389686	0.621593		1.36074	2.6154e-16	1.07984e-14		-0.158631	0.313376	0.998951		-0.134086	0.413364	0.672418		0.134384	0.533602	0.769017
ENSG00000105202	FBL	-0.0990026	0.015793	0.0707903		-0.245012	2.3997e-09	3.35371e-08		-0.620493	4.14087e-51	3.01136e-49		-0.0751354	0.0680279	0.197168		-0.212678	2.06947e-07	5.71905e-06		-0.207973	4.36233e-07	4.89438e-06		-0.05241	0.201492	0.998951		-0.0229066	0.575419	0.789193		-0.116525	0.00439415	0.0336731
ENSG00000105219	CNTD2	0.169587	0.164955	0.353192		0.522103	2.12529e-06	1.92286e-05		0.891894	2.69654e-18	4.69626e-17		-0.0700397	0.547076	0.726443		0.131458	0.239726	0.466001		0.295559	0.00385942	0.016565		0.183013	0.157574	0.99675		0.562202	3.16185e-06	0.00011765		0.0145267	0.89891	0.96016
ENSG00000105251	SHD	NA	NA	NA		0.588797	0.0969776	0.233098		0.809785	0.0138322	0.0433325		NA	NA	NA		NA	NA	NA		0.903445	0.00396316	0.016953		NA	NA	NA		NA	NA	NA		1.1163	0.00887395	0.0570435
ENSG00000105255	FSD1	NA	NA	NA		0.340354	0.0653204	0.172433		0.72703	6.14237e-05	0.000303351		0.211743	0.311463	0.525655		0.571506	0.00269371	0.0187372		0.497749	0.0112674	0.0405327		0.266572	0.233773	0.998951		0.622467	0.00129411	0.0148643		0.638615	0.00522153	0.0384022
ENSG00000105278	ZFR2	NA	NA	NA		NA	NA	NA		2.18958	0.00102944	0.00412046		NA	NA	NA		NA	NA	NA		0.505816	0.363636	0.547807		NA	NA	NA		NA	NA	NA		NA	NA	NA
ENSG00000105281	SLC1A5	-0.0356681	0.442487	0.648613		0.661593	7.19205e-46	7.32418e-44		0.58112	6.76915e-36	2.84225e-34		-0.166644	0.000363517	0.00374651		0.0168216	0.717873	0.856167		-0.0173119	0.710154	0.829585		0.0208498	0.654197	0.998951		0.0870137	0.0616894	0.225169		-0.0393996	0.396722	0.663458
ENSG00000105287	PRKD2	0.894608	6.6888e-78	1.14798e-75		0.951952	7.03564e-86	1.32039e-83		1.29424	2.4598e-156	7.1552e-154		0.442496	4.84117e-20	6.74888e-18		0.511923	7.5693e-26	9.78963e-24		0.763622	1.89244e-54	4.10661e-52		0.109313	0.0255452	0.575747		0.142827	0.00348983	0.0318152		0.00651213	0.89527	0.959535
ENSG00000105329	TGFB1	-0.113438	0.0470271	0.152147		0.251461	1.18936e-05	9.37854e-05		0.63473	3.24937e-28	9.61675e-27		-0.0717282	0.212793	0.415569		0.147284	0.0104573	0.0548746		0.410345	1.34037e-12	3.59052e-11		0.0702895	0.221127	0.998951		0.172122	0.0027104	0.0262736		0.0348079	0.547338	0.777628
ENSG00000105402	NAPA	0.391677	1.91878e-19	1.67687e-17		0.978507	9.2695e-112	2.1553e-109		1.18695	6.8279e-164	2.0799e-161		0.22199	4.64549e-07	1.30109e-05		0.567548	3.66639e-38	6.02779e-36		0.810988	5.91644e-76	1.59249e-73		0.0634829	0.149555	0.9837		0.126683	0.00406054	0.0357155		0.0526534	0.22954	0.494301
ENSG00000105409	ATP1A3	NA	NA	NA		-0.260485	0.344905	0.561429		0.7649	0.0152949	0.0473678		NA	NA	NA		0.338776	0.228575	0.452209		0.611424	0.0437188	0.119479		NA	NA	NA		0.181152	0.552227	0.773908		0.0383896	0.905539	0.962339
ENSG00000105419	MEIS3	NA	NA	NA		1.30978	5.88341e-12	1.12259e-10		1.13175	3.3179e-11	3.3364e-10		0.020159	0.921443	0.961639		0.972891	1.8233e-06	3.92151e-05		1.98778	3.251e-26	2.83505e-24		0.387427	0.109897	0.934046		0.990985	2.34851e-06	9.19666e-05		0.297432	0.223013	0.486415
ENSG00000105464	GRIN2D	0.0224674	0.776298	0.881495		0.819362	2.9814e-18	1.00815e-16		1.42739	2.84785e-52	2.16873e-50		-0.0748152	0.380939	0.591689		0.546705	3.7108e-09	1.42836e-07		1.22607	8.35699e-40	1.31425e-37		0.0935722	0.353296	0.998951		0.524726	9.49491e-08	5.66773e-06		0.329231	0.00175669	0.0165987
ENSG00000105499	PLA2G4C	0.081153	0.498453	0.695579		0.428305	0.00101684	0.0052201		0.923613	3.82422e-14	4.9078e-13		-0.375056	0.00223762	0.0159999		0.227158	0.0926236	0.257657		0.811082	7.93514e-11	1.67897e-09		0.0972515	0.532093	0.998951		-0.223302	0.203811	0.45992		-0.151717	0.415215	0.680833
ENSG00000105520	PLPPR2	0.0824699	0.140775	0.319025		0.329937	1.01771e-08	1.31397e-07		0.744673	7.086e-40	3.49847e-38		0.157499	0.00552437	0.0321304		0.311222	7.88796e-08	2.39833e-06		0.700198	2.55096e-34	3.29074e-32		0.111924	0.0499583	0.746909		0.422042	8.80367e-14	1.85643e-11		0.19356	0.000766905	0.00856624
ENSG00000105550	FGF21	NA	NA	NA		2.80112	4.28867e-07	4.3817e-06		1.56225	3.58635e-05	0.000183111		NA	NA	NA		NA	NA	NA		-0.260837	0.606213	0.75778		NA	NA	NA		NA	NA	NA		NA	NA	NA
ENSG00000105559	PLEKHA4	1.12645	1.0828e-107	2.2035e-105		1.59583	1.0866e-210	3.6137e-208		1.80423	3.5238e-261	1.6254e-258		0.563729	4.62227e-27	9.31537e-25		0.79272	2.19726e-51	4.39452e-49		1.06225	4.65699e-88	1.43256e-85		-0.0416076	0.455421	0.998951		0.0459877	0.397521	0.659533		0.0469756	0.396957	0.6638
ENSG00000105612	DNASE2	0.182764	0.00135483	0.0109168		0.382194	1.18622e-12	2.44062e-11		0.672519	7.33798e-37	3.20184e-35		0.0545039	0.307033	0.521023		0.132802	0.0121569	0.0614399		0.386148	9.98968e-14	3.07975e-12		0.0903831	0.0910605	0.885872		0.190732	0.000526802	0.00732089		0.0437175	0.40443	0.670683
ENSG00000105650	PDE4C	0.0442207	0.702896	0.836068		-0.0139707	0.906245	0.957223		-0.812644	1.46435e-12	1.65381e-11		0.210951	0.0597881	0.181014		0.0016709	0.989308	0.995454		0.218124	0.0614738	0.155619		0.245366	0.0330695	0.634138		0.391542	0.00168051	0.0181626		-0.128894	0.282565	0.553643
ENSG00000105664	COMP	-0.133454	0.0716977	0.203859		-0.0566214	0.504834	0.706565		0.666636	8.8007e-10	7.75773e-09		-0.121693	0.110001	0.272228		-0.0573128	0.479554	0.694228		0.260738	0.0115613	0.0413856		-0.0632462	0.499623	0.998951		0.0981588	0.315661	0.587247		0.118732	0.441314	0.701366
ENSG00000105668	UPK1A	NA	NA	NA		-0.403676	0.107256	0.251135		-0.936272	8.66685e-05	0.00041874		-0.191446	0.544871	0.725042		-0.10745	0.675172	0.832479		0.256796	0.275953	0.457234		0.0779419	0.821442	0.998951		1.46956	1.25159e-05	0.000376447		-0.136728	0.596131	0.808652
ENSG00000105669	COPE	0.0217909	0.669058	0.813418		0.341447	1.42793e-11	2.62911e-10		0.61462	3.26012e-34	1.27133e-32		-0.0976758	0.0583451	0.178246		0.130602	0.0101722	0.0537712		0.275044	6.09338e-08	8.00057e-07		0.0155013	0.762696	0.998951		0.189114	0.000188566	0.00324308		0.0266995	0.597089	0.809366
ENSG00000105696	TMEM59L	-0.124449	0.0999822	0.254194		0.193852	0.00820562	0.0316911		0.953224	3.27809e-38	1.51642e-36		-0.130756	0.0953484	0.246976		0.0761883	0.301046	0.534385		0.265594	0.000401051	0.00231572		0.0477562	0.577356	0.998951		0.423877	1.09346e-07	6.33229e-06		0.515781	2.61041e-10	2.11703e-08
ENSG00000105697	HAMP	-0.271183	0.0193025	0.0823741		-0.498935	2.50965e-05	0.000186584		-0.787154	1.46157e-11	1.52097e-10		-0.428766	0.000214534	0.00240198		-0.528214	1.2008e-05	0.000206338		-0.0138718	0.904932	0.948387		-0.13948	0.228655	0.998951		-0.622992	1.9225e-07	1.06841e-05		0.188513	0.104702	0.308257
ENSG00000105825	TFPI2	NA	NA	NA		-0.406763	0.0362762	0.108322		-1.34761	4.5597e-07	2.97792e-06		0.0066535	0.970216	0.98574		-0.39526	0.0517399	0.173892		-0.999971	2.17191e-05	0.000173215		-0.0571561	0.715765	0.998951		-0.539788	0.00291401	0.0277388		-0.890431	1.65263e-05	0.000368747
ENSG00000105877	DNAH11	NA	NA	NA		-0.884537	3.1275e-07	3.26208e-06		-0.871456	1.26592e-06	7.82152e-06		-0.134906	0.394492	0.603786		-0.153342	0.368363	0.601384		-0.380351	0.022316	0.070322		-0.101233	0.512073	0.998951		-0.375906	0.0179526	0.100398		-0.307487	0.0440571	0.177668
ENSG00000105974	CAV1	NA	NA	NA		-0.415001	0.511926	0.711245		-1.83999	0.00482057	0.016961		NA	NA	NA		NA	NA	NA		-1.20198	0.0789903	0.188651		NA	NA	NA		NA	NA	NA		NA	NA	NA
ENSG00000106034	CPED1	-0.135677	0.00142921	0.0113897		-0.178778	2.42102e-05	0.000180454		-0.692212	1.58193e-59	1.41493e-57		-0.149618	0.000480561	0.00467231		-0.29327	4.42569e-12	2.51784e-10		-0.550539	2.04447e-38	3.11038e-36		-0.0514332	0.222215	0.998951		-0.198526	2.09255e-06	8.38748e-05		-0.147427	0.000397856	0.00508672
ENSG00000106070	GRB10	-0.174765	0.00101282	0.00856754		0.323982	3.25463e-09	4.47473e-08		0.712065	4.87503e-39	2.32168e-37		-0.10337	0.0611297	0.183744		-0.0520341	0.345366	0.579443		0.265512	1.28814e-06	1.32133e-05		0.0388425	0.487483	0.998951		0.0341131	0.554864	0.775847		0.122889	0.0359037	0.15421
ENSG00000106078	COBL	-0.332858	8.17261e-05	0.00111941		0.00426384	0.967513	0.98483		1.09943	1.17617e-33	4.49968e-32		-0.380898	1.06525e-05	0.000196135		-0.158262	0.0815442	0.236997		0.463263	8.45605e-09	1.29068e-07		-0.0138444	0.882054	0.998951		-0.00712924	0.941857	0.977946		-0.140063	0.18569	0.436761
ENSG00000106123	EPHB6	NA	NA	NA		0.092611	0.854515	0.929016		2.38092	0.000648529	0.0026934		NA	NA	NA		NA	NA	NA		1.1434	0.0293123	0.0873099		NA	NA	NA		NA	NA	NA		NA	NA	NA
ENSG00000139797	RNF113B	NA	NA	NA		-0.204771	0.370573	0.586638		-0.500557	0.0201361	0.0602628		0.157083	0.419242	0.624784		0.1918	0.374226	0.607277		-0.904856	9.88747e-06	8.45646e-05		-0.0770854	0.702339	0.998951		-0.38538	0.0717414	0.247957		-0.681377	0.0013601	0.0136228
ENSG00000211979	IGHV7-81	NA	NA	NA		-0.313861	0.233774	0.434848		-0.49228	0.0579628	0.14756		NA	NA	NA		-0.0294534	0.912257	0.959385		-0.909249	0.000543341	0.00302983		NA	NA	NA		0.532313	0.0937089	0.292041		-1.09842	0.000846355	0.00926784
ENSG00000106355	LSM5	0.0129883	0.864054	0.933095		-0.174664	0.020967	0.0693987		-0.61973	4.39575e-16	6.50777e-15		-0.0879954	0.245832	0.454887		-0.274936	0.000276175	0.00296174		-0.227604	0.00273648	0.0123592		-0.0476414	0.52725	0.998951		-0.0427606	0.571169	0.786927		0.105351	0.163133	0.404574
ENSG00000106366	SERPINE1	-0.502025	6.74795e-05	0.000950787		-0.29391	0.0196781	0.0659217		-1.01627	7.39511e-16	1.08143e-14		-0.690222	4.41117e-08	1.5943e-06		-0.561409	8.52073e-06	0.000152916		-0.364227	0.00387985	0.0166424		-0.159923	0.204546	0.998951		-0.0757159	0.548271	0.7721		-0.787043	4.34893e-10	3.34199e-08
ENSG00000106392	C1GALT1	-0.120221	0.0984132	0.251471		-0.106021	0.143288	0.309439		-0.66553	4.85553e-20	9.44459e-19		-0.085761	0.237912	0.445299		-0.175691	0.0152931	0.072717		-0.153539	0.0340577	0.0983269		-0.12058	0.0966761	0.900045		-0.0180581	0.803439	0.919083		-0.020539	0.777031	0.90821
ENSG00000106399	RPA3	-0.0316426	0.582457	0.758696		-0.256036	6.22549e-06	5.15501e-05		-0.702232	5.14897e-34	1.99586e-32		-0.0665924	0.245123	0.454018		-0.233854	3.69947e-05	0.000542887		-0.159174	0.00530217	0.0217343		-0.0241164	0.669061	0.998951		0.0236991	0.67733	0.853554		0.0409233	0.466024	0.720105
ENSG00000106541	AGR2	0.0041828	0.961332	0.982225		0.969051	7.51268e-38	6.14916e-36		2.40827	2.1279e-216	8.1797e-214		-0.100205	0.384245	0.594731		0.315524	0.00016591	0.00193786		1.29274	1.27249e-46	2.28339e-44		0.0915093	0.369273	0.998951		-0.244176	0.00112018	0.0133568		0.268327	0.00138663	0.0137835
ENSG00000106560	GIMAP2	NA	NA	NA		2.51222	1.05319e-33	7.5399e-32		1.55398	1.29211e-19	2.43839e-18		0.806501	9.66466e-06	0.000181018		1.03164	3.47624e-07	9.02798e-06		0.852756	3.86134e-07	4.36024e-06		0.0915891	0.670397	0.998951		0.0672811	0.800001	0.917962		-0.0187284	0.924836	0.969181
ENSG00000106617	PRKAG2	0.0433556	0.609102	0.775256		0.478351	3.68954e-08	4.41033e-07		0.603303	1.17981e-12	1.34611e-11		-0.0166274	0.854218	0.925915		0.198438	0.0341135	0.130353		0.525018	2.39154e-09	4.01839e-08		0.0615133	0.461522	0.998951		0.295445	0.00129855	0.0149064		0.154667	0.085129	0.271194
ENSG00000106686	SPATA6L	0.0387734	0.732992	0.857245		0.633024	1.1791e-07	1.31884e-06		0.745302	1.66444e-10	1.56048e-09		0.0953913	0.369187	0.581671		0.311143	0.0158846	0.0747059		0.118297	0.324754	0.509195		-0.106562	0.33665	0.998951		-0.00408548	0.973766	0.990824		0.137279	0.276968	0.548687
ENSG00000106785	TRIM14	0.829477	8.8479e-104	1.7265e-101		1.48277	0	0		1.67758	0	0		0.413566	9.49484e-27	1.87281e-24		1.10147	1.2239e-180	5.3961e-178		1.30215	9.9231e-251	7.5075e-248		-0.0374183	0.334422	0.998951		-0.0499052	0.201298	0.4568		-0.0358605	0.354766	0.626546
ENSG00000106819	ASPN	NA	NA	NA		-0.05436	0.877078	0.94092		-1.07256	0.00249918	0.00929464		0.767777	0.00816279	0.0428621		0.592667	0.0756268	0.225647		-1.24345	0.000101643	0.000690104		-0.128114	0.654687	0.998951		-0.753644	0.0194375	0.105567		-0.664729	0.0450406	0.180251
ENSG00000106948	AKNA	0.0480649	0.374265	0.58852		0.397291	4.8003e-13	1.03118e-11		1.14355	8.4006e-101	1.51534e-98		-0.0589732	0.27945	0.493432		0.0603321	0.26795	0.497963		0.255374	2.5573e-06	2.4685e-05		0.0491401	0.375797	0.998951		0.133549	0.0156845	0.0912223		0.047615	0.386764	0.655433
ENSG00000107147	KCNT1	NA	NA	NA		0.266129	0.501007	0.703364		1.17842	0.00746301	0.0251197		NA	NA	NA		NA	NA	NA		0.295009	0.469753	0.646654		NA	NA	NA		NA	NA	NA		0.458281	0.284291	0.555667
ENSG00000107159	CA9	-0.0614271	0.769485	0.877889		-0.546518	0.00809103	0.0312945		-1.83736	6.59239e-19	1.19451e-17		-0.113083	0.593936	0.760247		-0.60601	0.00334659	0.0223259		-0.192782	0.35039	0.535112		-0.0486709	0.821893	0.998951		0.937854	6.36854e-06	0.000210835		-0.640679	0.00197344	0.0182007
ENSG00000107201	DDX58	2.88709	0	0		3.116	0	0		3.21357	0	0		1.8786	0	0		2.2303	0	0		2.45127	0	0		0.100115	0.041827	0.702355		0.0590717	0.244433	0.508526		-0.00951736	0.850335	0.940323
ENSG00000107281	NPDC1	-0.149389	0.0351873	0.124905		0.175742	0.0155147	0.0542571		0.694151	6.37977e-22	1.3816e-20		-0.206118	0.0048531	0.0290262		-0.0964316	0.211175	0.431227		0.232352	0.0024999	0.0114234		0.0150547	0.849483	0.998951		0.171552	0.0436593	0.180057		0.0710253	0.431933	0.692971
ENSG00000107593	PKD2L1	NA	NA	NA		0.987001	0.00342547	0.0150252		1.32753	8.80782e-06	4.87981e-05		NA	NA	NA		NA	NA	NA		0.686762	0.0231857	0.0723808		NA	NA	NA		NA	NA	NA		-0.327717	0.369252	0.63921
ENSG00000107731	UNC5B	NA	NA	NA		0.844671	5.5508e-05	0.000385825		2.03325	4.39577e-31	1.48158e-29		0.155816	0.394715	0.603921		0.31856	0.112417	0.293129		1.37651	1.48335e-12	3.95837e-11		0.0970086	0.58125	0.998951		0.113153	0.567139	0.784827		0.0257796	0.900252	0.960442
ENSG00000107738	VSIR	-0.183024	0.115829	0.281374		0.426641	0.000434164	0.0024627		1.14101	1.68338e-22	3.76939e-21		-0.185829	0.175794	0.369295		0.285237	0.035938	0.135273		0.622828	7.71235e-07	8.24329e-06		0.175973	0.213239	0.998951		0.375099	0.00618122	0.0482373		0.0495822	0.703335	0.871439
ENSG00000107798	LIPA	0.375343	9.34742e-12	5.14108e-10		0.957949	5.54763e-69	8.52388e-67		1.16618	1.1576e-101	2.1359e-99		0.184146	0.000809775	0.00714614		0.334168	1.05041e-09	4.47865e-08		0.69131	9.63762e-37	1.36256e-34		-0.0578571	0.292082	0.998951		0.10289	0.0609458	0.223337		0.106878	0.0510914	0.195319
ENSG00000107807	TLX1	NA	NA	NA		0.506106	0.227756	0.427189		0.903029	0.010966	0.0353126		NA	NA	NA		NA	NA	NA		0.0238939	0.944828	0.969733		NA	NA	NA		NA	NA	NA		-0.270403	0.504452	0.748504
ENSG00000107968	MAP3K8	-0.138359	0.0236554	0.0948948		-0.053671	0.410608	0.624921		-0.638318	4.01796e-23	9.26023e-22		-0.0196353	0.754682	0.866895		-0.075761	0.259104	0.487723		-0.0979778	0.132486	0.275902		-0.0847564	0.159377	0.998587		-0.107167	0.0923351	0.28948		-0.253046	3.71548e-05	0.000709377
ENSG00000107984	DKK1	-0.334873	9.90868e-15	6.65798e-13		-0.509415	5.30002e-32	3.49005e-30		-0.770662	1.3546e-70	1.56209e-68		-0.295253	9.98477e-12	6.78123e-10		-0.301563	3.16864e-12	1.85156e-10		0.0242353	0.575909	0.734394		-0.233043	7.06327e-08	4.95106e-05		-0.254321	3.97808e-09	3.58952e-07		-0.0550303	0.203004	0.460959
ENSG00000108231	LGI1	-0.231614	0.00348104	0.0225603		0.092912	0.175664	0.359146		-0.854805	6.92739e-33	2.5303e-31		-0.507787	0.505563	0.696267		-0.292969	0.715863	0.855051		-0.203525	0.862996	0.925957		-0.193101	0.00323988	0.21692		0.154929	0.0306301	0.141888		-0.156844	0.0228293	0.112568
ENSG00000108342	CSF3	NA	NA	NA		0.669442	0.011386	0.0417465		0.862638	0.00167143	0.00643496		0.0653628	0.796121	0.894043		0.744583	0.013231	0.0652965		0.219854	0.47188	0.648523		NA	NA	NA		0.372872	0.115009	0.328838		0.431849	0.133451	0.358676
ENSG00000108405	P2RX1	NA	NA	NA		2.18963	8.00548e-16	2.21873e-14		3.97864	9.87291e-77	1.27515e-74		-0.316966	0.262837	0.475486		0.670191	0.0135065	0.0664198		1.13782	5.38341e-07	5.93532e-06		0.377841	0.202417	0.998951		0.396354	0.0896604	0.284128		0.698479	0.0156191	0.0861419
ENSG00000108622	ICAM2	0.136096	0.303561	0.518243		0.420216	0.000271132	0.00161609		0.676777	3.91639e-09	3.22018e-08		-0.140008	0.283444	0.496977		0.213559	0.064454	0.202397		0.46956	3.43943e-05	0.000261346		0.153489	0.278678	0.998951		0.343222	0.00544265	0.0441603		0.255536	0.0379295	0.160293
ENSG00000108679	LGALS3BP	0.396595	1.19478e-12	7.15112e-11		1.25407	4.2036e-112	9.9501e-110		1.75627	4.6324e-218	1.8021e-215		0.111399	0.0459255	0.150416		0.72648	8.0944e-39	1.35372e-36		1.22624	2.985e-107	1.0067e-104		0.00479948	0.931544	0.998951		0.0801209	0.151178	0.387227		-0.0528248	0.343822	0.616003
ENSG00000108771	DHX58	2.76265	0	0		3.08692	0	0		3.13228	0	0		1.40456	8.886e-100	5.14858e-97		2.51893	0	0		2.63862	0	0		0.102318	0.173554	0.998951		0.527259	1.27528e-12	2.24913e-10		0.270192	9.25059e-05	0.00152178
ENSG00000108821	COL1A1	-0.242956	0.0490054	0.156486		-0.680949	1.50824e-09	2.16307e-08		-1.50649	8.83225e-34	3.3991e-32		-0.409228	0.00164544	0.01256		-0.256156	0.0436646	0.155145		0.138232	0.195335	0.361426		-0.0430453	0.800204	0.998951		0.335202	0.0736302	0.251572		-0.0433147	0.7859	0.911959
ENSG00000108932	SLC16A6	-0.652548	1.22549e-07	3.61431e-06		0.159771	0.197205	0.388379		-1.04612	3.29556e-17	5.31786e-16		-0.968819	3.07436e-14	3.00009e-12		0.165881	0.188477	0.403002		-0.416616	0.000898314	0.0046994		-0.293595	0.0178179	0.506515		0.0774222	0.536284	0.764433		-0.237531	0.0560748	0.207386
ENSG00000109066	TMEM104	-0.0612397	0.238653	0.447801		0.0921146	0.0793013	0.200246		0.789946	4.73871e-51	3.423e-49		0.0462353	0.377768	0.589226		0.14715	0.00524492	0.0320679		0.526977	3.54883e-23	2.56037e-21		0.0145336	0.779928	0.998951		0.112046	0.0311303	0.143281		0.136565	0.00907077	0.0579557
ENSG00000109084	TMEM97	-0.108647	0.00504441	0.0299407		-0.429522	5.89772e-29	3.43585e-27		-0.68616	5.28557e-71	6.16122e-69		-0.156302	5.18541e-05	0.000743563		-0.204147	1.0584e-07	3.11471e-06		-0.198607	2.33222e-07	2.76401e-06		-0.117259	0.0023978	0.188538		0.0618032	0.108432	0.317761		-0.0120781	0.752536	0.896554
ENSG00000109107	ALDOC	-0.0840814	0.479768	0.679499		-0.442795	0.000106205	0.000693002		-0.622701	5.07004e-08	3.69291e-07		-0.122074	0.304642	0.518676		-0.107344	0.35037	0.584118		0.0151156	0.89524	0.943648		-0.109185	0.35184	0.998951		0.684995	2.30582e-09	2.2145e-07		-0.243268	0.0329604	0.146285
ENSG00000109181	UGT2B10	-0.306916	8.42925e-05	0.00114794		-0.741362	4.42437e-22	1.85993e-20		-0.993131	6.70961e-38	3.04279e-36		-0.447245	6.2043e-09	2.74544e-07		-0.645589	3.17644e-17	2.90675e-15		-0.377684	8.50618e-07	9.00921e-06		-0.391338	3.38831e-07	0.000211117		-0.316488	3.23695e-05	0.00080612		-0.246117	0.00130832	0.01319
ENSG00000109205	ODAM	-0.159176	0.012634	0.060131		-0.754056	6.21126e-35	4.63621e-33		-0.792174	1.49971e-36	6.44796e-35		0.0805954	0.18605	0.383624		-0.414142	4.11485e-12	2.35481e-10		-0.332465	2.41228e-08	3.39331e-07		-0.0808546	0.20002	0.998951		-0.181919	0.00297669	0.0282247		0.0621588	0.305167	0.578784
ENSG00000109321	AREG	-0.47393	9.42003e-11	4.61128e-09		0.491215	2.16064e-11	3.89092e-10		0.924629	3.59213e-36	1.52413e-34		-0.71819	1.02958e-20	1.56471e-18		-0.431055	1.20435e-08	4.34283e-07		-0.132757	0.0777171	0.186517		-0.278193	0.000594665	0.0806778		-0.964398	5.09438e-35	5.20163e-32		-0.101621	0.190977	0.444016
ENSG00000109511	ANXA10	NA	NA	NA		NA	NA	NA		3.77452	6.36508e-05	0.00031363		NA	NA	NA		NA	NA	NA		3.06673	0.00138096	0.00683713		NA	NA	NA		NA	NA	NA		NA	NA	NA
ENSG00000109610	SOD3	NA	NA	NA		-0.76929	0.0099541	0.0372343		-2.09703	1.46462e-13	1.79677e-12		NA	NA	NA		-0.731588	0.0138206	0.0674638		-1.42264	4.82704e-09	7.66439e-08		NA	NA	NA		0.125121	0.773727	0.904781		-1.14509	0.00293925	0.0248004
ENSG00000109705	NKX3-2	0.440761	0.00201044	0.014831		0.771263	9.10393e-09	1.18005e-07		0.638023	7.42729e-07	4.72272e-06		0.364813	0.0137918	0.0636106		0.494194	0.000850335	0.00749841		0.734274	1.5838e-08	2.30914e-07		0.276408	0.0487156	0.738157		0.461034	0.00391879	0.0347461		0.506681	0.00010623	0.00170667
ENSG00000109805	NCAPG	0.0485006	0.400736	0.612564		-0.273665	2.03708e-06	1.85006e-05		-0.648724	1.62125e-28	4.86059e-27		0.00998034	0.862231	0.930429		-0.0439881	0.443399	0.665785		0.0256207	0.659124	0.796738		0.0394307	0.492066	0.998951		-0.0325771	0.570461	0.786541		0.0145592	0.800687	0.91872
ENSG00000110002	VWA5A	0.535578	0.000122629	0.00158086		0.67373	3.76189e-09	5.12921e-08		1.01864	1.04404e-19	1.98067e-18		-0.0850629	0.558018	0.734874		0.45152	0.00115018	0.00962203		0.703883	3.1437e-08	4.33933e-07		0.105612	0.441329	0.998951		0.852528	1.24197e-10	1.44276e-08		0.0894906	0.499111	0.744308
ENSG00000110057	UNC93B1	0.286516	6.03077e-06	0.000118658		0.71206	3.22752e-30	1.96751e-28		0.839931	2.79111e-41	1.47741e-39		-0.00374728	0.953107	0.978069		0.353047	1.59167e-08	5.60408e-07		0.530467	2.2114e-17	1.02489e-15		0.00574602	0.929631	0.998951		0.170449	0.00743857	0.0549344		0.0931083	0.143004	0.373938
ENSG00000110076	NRXN2	NA	NA	NA		0.604533	0.0230858	0.0751527		0.770835	0.00039373	0.00169962		-0.460681	0.235209	0.442293		0.576642	0.0430865	0.153878		0.506048	0.0237959	0.0739496		NA	NA	NA		0.603967	0.0827175	0.270382		-0.32928	0.215393	0.4762
ENSG00000110195	FOLR1	NA	NA	NA		-0.00124268	0.997617	0.999116		1.43524	0.00190093	0.0072441		NA	NA	NA		NA	NA	NA		1.4968	0.000102981	0.000697665		NA	NA	NA		NA	NA	NA		NA	NA	NA
ENSG00000110324	IL10RA	NA	NA	NA		0.991973	0.0252674	0.0810397		2.34967	1.78558e-09	1.52404e-08		NA	NA	NA		NA	NA	NA		3.88864	4.40874e-13	1.25421e-11		NA	NA	NA		NA	NA	NA		NA	NA	NA
ENSG00000110427	KIAA1549L	NA	NA	NA		-0.607874	0.0232999	0.0757368		-1.22511	2.31991e-05	0.00012192		NA	NA	NA		0.301169	0.424656	0.651261		-0.614132	0.0514983	0.135769		NA	NA	NA		-0.238789	0.498365	0.737812		-0.957916	0.00311424	0.0258868
ENSG00000110446	SLC15A3	3.33922	4.1554e-231	1.5998e-228		4.74829	0	0		4.77991	0	0		2.18473	3.0289e-108	1.872e-105		3.16068	8.249e-214	4.7068e-211		3.15633	2.0216e-233	1.3803e-230		0.201917	0.107003	0.930928		0.0205677	0.881267	0.953479		0.0581491	0.614558	0.821026
ENSG00000110455	ACCS	NA	NA	NA		0.931901	0.00918114	0.0348239		1.07788	0.00101355	0.00406085		NA	NA	NA		NA	NA	NA		0.495002	0.264401	0.44466		NA	NA	NA		NA	NA	NA		0.496177	0.134516	0.360273
ENSG00000110492	MDK	-0.0730926	0.130171	0.303215		0.371713	1.23397e-14	3.0702e-13		0.753738	2.88717e-55	2.3482e-53		-0.16492	0.000644062	0.00592339		0.186315	0.00011469	0.00142171		0.542312	2.38318e-29	2.46171e-27		-0.0446991	0.354199	0.998951		0.0677174	0.161868	0.402027		-0.112586	0.0195813	0.100833
ENSG00000110619	CARS	0.091789	0.0526165	0.164225		0.732994	6.1124e-52	7.07476e-50		0.67988	2.18682e-46	1.38723e-44		-0.0110747	0.821638	0.909321		-0.0857349	0.0773879	0.22893		0.108052	0.0254383	0.0779815		0.0533506	0.267355	0.998951		0.0341234	0.49012	0.731578		0.0544135	0.259072	0.528818
ENSG00000110628	SLC22A18	-0.0208967	0.890574	0.947582		0.333027	0.0289652	0.0902551		0.575456	0.000154545	0.000717381		0.0815699	0.591053	0.758178		0.097959	0.524868	0.729976		0.291157	0.0564504	0.145743		0.110991	0.465244	0.998951		-0.176936	0.244546	0.508542		0.671582	9.9553e-06	0.000239385
ENSG00000110900	TSPAN11	NA	NA	NA		-0.0573526	0.891216	0.949273		-0.905057	0.01504	0.0466835		NA	NA	NA		NA	NA	NA		-0.208508	0.574759	0.733596		NA	NA	NA		NA	NA	NA		-1.00894	0.0171682	0.0920523
ENSG00000110925	CSRNP2	0.15303	0.00048422	0.00477681		0.245005	4.93988e-08	5.81238e-07		0.615613	4.63323e-43	2.61086e-41		0.121716	0.00709111	0.0385765		0.0810608	0.0773456	0.228866		0.448972	1.71062e-22	1.17079e-20		0.143365	0.00140216	0.138756		0.158223	0.000502292	0.00706249		0.0459838	0.317317	0.591618
ENSG00000110944	IL23A	NA	NA	NA		0.999366	1.20205e-08	1.53091e-07		0.863775	2.84793e-07	1.90426e-06		0.624391	0.00106189	0.00888471		0.163524	0.378295	0.61168		0.744717	5.87453e-05	0.00042047		0.290079	0.153223	0.990272		0.128036	0.484003	0.726968		0.0162062	0.932028	0.972101
ENSG00000111052	LIN7A	-0.0369324	0.528478	0.71916		-0.237684	5.09374e-05	0.000357269		-0.670588	2.54366e-30	8.26281e-29		-0.0739532	0.205013	0.406122		-0.136265	0.0198276	0.0880823		-0.0855234	0.141751	0.289447		-0.0785735	0.178409	0.998951		-0.0321492	0.584397	0.795767		0.0659495	0.259276	0.528997
ENSG00000111144	LTA4H	-0.00171361	0.9674	0.985667		-0.291478	3.94225e-12	7.6725e-11		-0.71493	1.47531e-65	1.4748e-63		0.0390531	0.353802	0.567069		-0.03253	0.43829	0.661492		-0.331056	1.8689e-15	6.94768e-14		0.0609928	0.145978	0.977623		0.24751	3.16755e-09	2.94021e-07		-0.0494434	0.23358	0.498638
ENSG00000111181	SLC6A12	0.203794	0.0138335	0.0639385		-0.306139	0.000308914	0.00181697		0.737752	1.62197e-18	2.876e-17		0.546741	1.32634e-11	8.91002e-10		0.0745456	0.385804	0.617592		0.704195	6.65722e-17	2.92552e-15		0.144458	0.0782177	0.855465		0.119012	0.168896	0.412773		0.254926	0.00204784	0.0186753
ENSG00000111331	OAS3	2.42353	0	0		3.60308	0	0		3.93593	0	0		1.56036	3.7238e-229	4.9317e-226		2.75871	0	0		3.28927	0	0		0.0321914	0.511082	0.998951		0.127312	0.00893262	0.0624704		-0.125198	0.0104069	0.0640861
ENSG00000111335	OAS2	8.63528	2.2334e-131	5.6811e-129		9.8268	1.7668e-181	5.8027e-179		10.1766	8.0998e-191	2.753e-188		6.97742	1.88414e-91	9.98111e-89		7.94221	1.1741e-119	3.9271e-117		8.62743	4.5407e-139	1.9259e-136		-0.337769	0.379459	0.998951		-0.688799	0.0572825	0.214363		-0.164193	0.658108	0.846883
ENSG00000111344	RASAL1	NA	NA	NA		0.360514	0.488069	0.692826		1.32279	0.00989617	0.0322895		NA	NA	NA		NA	NA	NA		1.16003	0.0276324	0.0833543		NA	NA	NA		NA	NA	NA		NA	NA	NA
ENSG00000111424	VDR	NA	NA	NA		-0.542172	0.00950001	0.0358316		-0.671082	0.00036447	0.0015839		-0.2165	0.216851	0.420217		-0.365175	0.108292	0.285911		0.436002	0.0272074	0.082337		-0.253792	0.184105	0.998951		-0.0571116	0.800957	0.918378		-0.448012	0.0373667	0.158511
ENSG00000111452	ADGRD1	-0.0756208	0.717382	0.84577		-0.16354	0.435602	0.647379		-0.794692	2.26033e-05	0.000118944		-0.401393	0.0420498	0.141189		-0.331073	0.0894394	0.251759		-0.137812	0.452564	0.632545		-0.00945656	0.966375	0.998951		0.779585	0.000338619	0.00520574		-0.594093	0.00258431	0.0224764
ENSG00000111640	GAPDH	-0.107429	0.0473233	0.152792		-0.335258	5.99706e-10	9.01928e-09		-0.61248	1.18743e-29	3.72603e-28		-0.13285	0.0142217	0.0649791		-0.150181	0.00555444	0.0334843		-0.149294	0.00584107	0.0235604		-0.0171619	0.751396	0.998951		0.128955	0.0172673	0.0974846		-0.150517	0.00543939	0.0395588
ENSG00000111678	C12orf57	0.120102	0.115419	0.281001		0.366396	7.40967e-07	7.29692e-06		0.746454	7.16682e-25	1.82644e-23		0.0679871	0.381966	0.592489		0.276848	0.000257287	0.0028003		0.356191	1.83887e-06	1.82926e-05		0.128312	0.101503	0.915789		0.363131	2.13795e-06	8.49921e-05		0.131055	0.0796411	0.260005
ENSG00000111801	BTN3A3	0.532045	3.47305e-17	2.73335e-15		1.23584	8.7373e-105	1.9291e-102		1.18847	3.4076e-108	6.7503e-106		0.326541	1.00026e-07	3.32959e-06		0.425313	1.6482e-12	1.00235e-10		0.618713	4.29274e-29	4.35387e-27		0.124506	0.0589227	0.798756		0.11979	0.0535997	0.205421		0.16871	0.00287836	0.0244627
ENSG00000111907	TPD52L1	NA	NA	NA		0.0342424	0.882504	0.944213		-0.724759	0.000608945	0.00254231		0.26859	0.188591	0.386798		-0.197549	0.419592	0.647116		-0.271478	0.188816	0.353256		NA	NA	NA		-0.621867	0.00441106	0.0378817		-0.307912	0.152681	0.388608
ENSG00000111912	NCOA7	0.976758	9.6209e-113	2.0455e-110		1.38954	4.9541e-221	1.7127e-218		1.05592	3.7361e-130	9.2795e-128		0.411052	2.87234e-20	4.06534e-18		0.505923	2.22944e-30	3.3528e-28		0.564657	8.82809e-38	1.30754e-35		-0.00259458	0.953467	0.998951		-0.0510196	0.262241	0.529174		-0.163676	0.000278592	0.0037819
ENSG00000111913	RIPOR2	NA	NA	NA		-0.109071	0.792126	0.895523		1.29989	0.000866948	0.00351935		NA	NA	NA		NA	NA	NA		0.0713774	0.859588	0.92441		NA	NA	NA		NA	NA	NA		-0.100922	0.762104	0.901122
ENSG00000252002	RNA5SP154	NA	NA	NA		0.216978	0.522086	0.718468		-0.473802	0.0974423	0.224081		NA	NA	NA		NA	NA	NA		-0.740725	0.00552619	0.0225202		NA	NA	NA		NA	NA	NA		-1.0978	0.000817256	0.00900785
ENSG00000111981	ULBP1	NA	NA	NA		2.47184	5.81343e-32	3.79012e-30		1.93241	1.69273e-33	6.4151e-32		-0.125834	0.545923	0.725672		-0.273275	0.173308	0.383546		0.760856	3.86194e-05	0.000289521		0.122506	0.441805	0.998951		0.900971	0.000237372	0.00392585		-0.0241281	0.893281	0.958994
ENSG00000112053	SLC26A8	NA	NA	NA		0.110464	0.640568	0.801328		-0.681901	0.00372128	0.0133894		0.567694	0.0342576	0.122886		0.0526492	0.842059	0.923092		0.0501829	0.826593	0.904532		NA	NA	NA		0.394598	0.141026	0.371624		0.0118305	0.95593	0.984094
ENSG00000112096	SOD2	-0.0887248	0.0752111	0.210034		0.0246215	0.620609	0.789593		-0.746074	4.79908e-51	3.45364e-49		-0.140136	0.0049997	0.0297495		-0.276744	2.67727e-08	9.00155e-07		-0.400889	6.98385e-16	2.74577e-14		-0.0950014	0.0568521	0.78524		-0.0804377	0.10664	0.315031		-0.400877	7.39462e-16	1.62519e-13
ENSG00000112139	MDGA1	NA	NA	NA		0.865448	0.147906	0.317084		1.88978	0.00146927	0.00571168		NA	NA	NA		NA	NA	NA		1.23855	0.0978751	0.220917		NA	NA	NA		NA	NA	NA		NA	NA	NA
ENSG00000112218	GPR63	NA	NA	NA		0.709238	0.0561922	0.153767		1.03055	0.0103178	0.0334623		NA	NA	NA		NA	NA	NA		1.18713	0.00309905	0.0137439		NA	NA	NA		NA	NA	NA		0.398665	0.300778	0.574267
ENSG00000112293	GPLD1	-0.0643771	0.292898	0.507708		-0.726344	3.39902e-30	2.06249e-28		-0.807261	3.21317e-39	1.5416e-37		0.124799	0.0370086	0.129718		-0.460256	5.2392e-14	3.73678e-12		-0.567377	2.02825e-21	1.29628e-19		0.0509119	0.396064	0.998951		0.110979	0.0621694	0.226241		-0.215911	0.00024305	0.00339591
ENSG00000112299	VNN1	-0.233162	0.0245685	0.0974871		-0.467103	0.000136429	0.000867293		-0.592383	1.30386e-07	9.07747e-07		-0.0883116	0.511324	0.700683		-0.759389	7.35144e-07	1.76726e-05		-0.162734	0.277278	0.458851		-0.11659	0.280125	0.998951		-0.751311	2.98084e-10	3.26713e-08		-0.850359	7.61156e-11	6.82804e-09
ENSG00000112303	VNN2	NA	NA	NA		1.46274	0.00033951	0.00197702		1.57953	4.49399e-05	0.000226375		NA	NA	NA		NA	NA	NA		2.50989	5.77799e-06	5.18408e-05		NA	NA	NA		NA	NA	NA		0.0837853	0.855561	0.942842
ENSG00000112308	C6orf62	0.211607	8.49869e-07	2.12766e-05		0.657821	4.56648e-53	5.42092e-51		0.750253	1.72688e-68	1.88376e-66		0.050006	0.245484	0.45438		0.278276	9.18182e-11	4.43103e-09		0.586715	1.73987e-42	2.86496e-40		0.00944402	0.826227	0.998951		0.00086496	0.983969	0.994015		-0.0278304	0.517758	0.757384
ENSG00000112343	TRIM38	1.16898	7.9294e-143	2.0918e-140		1.29564	2.2295e-171	6.5819e-169		1.41409	1.3125e-205	4.7619e-203		0.667495	3.90275e-46	1.16711e-43		0.636548	1.0571e-40	1.81484e-38		0.84874	6.74967e-72	1.78249e-69		0.162678	0.000740557	0.0902782		0.203695	2.8964e-05	0.000732596		-0.0140505	0.772253	0.905542
ENSG00000112378	PERP	-0.0680334	0.246662	0.456029		-0.202608	0.000574972	0.00314725		-0.600873	2.10061e-24	5.20942e-23		-0.0779332	0.185901	0.383487		-0.247871	2.61388e-05	0.00040438		-0.198061	0.000776403	0.00415323		-0.0131751	0.822836	0.998951		0.00520948	0.92958	0.972962		-0.153758	0.00918245	0.0584962
ENSG00000112394	SLC16A10	-0.00409775	0.942654	0.97199		-0.372468	2.3765e-11	4.24764e-10		-0.767351	2.73277e-43	1.55076e-41		0.238215	1.06881e-05	0.000196205		-0.235164	2.60178e-05	0.000402829		-0.284862	1.70454e-07	2.06559e-06		-0.0315542	0.559958	0.998951		-0.0441895	0.423399	0.680225		-0.136123	0.0116669	0.0697538
ENSG00000112576	CCND3	0.114546	0.0327418	0.118788		0.163606	0.00323966	0.0143225		0.59052	4.43102e-25	1.14593e-23		-0.0260475	0.631299	0.787084		0.0485042	0.38073	0.612836		0.494334	1.36118e-17	6.4364e-16		0.118808	0.029776	0.613292		0.0947525	0.0834865	0.272117		0.236443	2.85671e-05	0.000573377
ENSG00000112619	PRPH2	NA	NA	NA		0.77493	0.000101799	0.000666665		0.836876	4.1088e-06	2.37545e-05		0.603404	0.0046592	0.0281572		0.837402	9.1148e-05	0.00117104		0.359231	0.0606276	0.153922		0.0875168	0.678352	0.998951		0.106117	0.625914	0.822758		0.154191	0.443888	0.703778
ENSG00000112742	TTK	0.175192	0.0283683	0.107676		-0.215015	0.00650524	0.025983		-0.713005	8.77632e-19	1.58047e-17		0.16588	0.0365451	0.1285		-0.1074	0.173089	0.383281		0.00793584	0.920685	0.956305		0.0125257	0.873665	0.998951		-0.0353927	0.65357	0.839408		0.088344	0.264344	0.534231
ENSG00000112773	FAM46A	0.530613	1.3522e-31	1.45925e-29		0.594896	1.60545e-39	1.39213e-37		0.762128	1.21149e-61	1.13058e-59		0.22848	3.76831e-07	1.08999e-05		0.284028	2.46952e-10	1.13528e-08		0.489515	1.08648e-26	9.7169e-25		0.00331928	0.942014	0.998951		-0.0533749	0.252837	0.519712		0.0724761	0.124086	0.343386
ENSG00000112812	PRSS16	NA	NA	NA		2.0344	0.00213994	0.0100484		2.37548	1.01935e-06	6.37865e-06		NA	NA	NA		NA	NA	NA		2.11841	0.0664326	0.165141		NA	NA	NA		NA	NA	NA		NA	NA	NA
ENSG00000112818	MEP1A	NA	NA	NA		0.0422987	0.836016	0.918981		0.655722	0.00141778	0.00553085		-0.277068	0.311076	0.525171		-0.203366	0.433801	0.657761		0.689941	0.0149974	0.051005		-0.246852	0.283309	0.998951		0.469459	0.0458623	0.185087		-0.394243	0.165059	0.407054
ENSG00000112984	KIF20A	-0.0600164	0.159535	0.34543		-0.673436	1.08268e-57	1.38762e-55		-0.675016	4.35357e-55	3.53197e-53		0.0413506	0.328698	0.543204		-0.094828	0.0233907	0.0992954		0.0577537	0.172759	0.33241		0.0151916	0.716288	0.998951		0.0412074	0.322351	0.595016		-0.0198014	0.63621	0.83354
ENSG00000113083	LOX	0.0512679	0.75509	0.868986		-0.160711	0.32581	0.540986		-1.54414	3.50183e-21	7.26207e-20		-0.174998	0.294754	0.509443		-0.403983	0.0136716	0.0669941		-0.528802	0.00121921	0.0061406		-0.0608407	0.711892	0.998951		0.617702	0.000170683	0.00300205		-0.558726	0.00063889	0.00738638
ENSG00000124253	PCK1	0.326206	0.210743	0.41398		0.422181	0.0960839	0.23151		-0.468122	0.047285	0.124718		0.307281	0.259634	0.471716		0.243324	0.335745	0.570105		0.0858561	0.717618	0.834959		-0.125791	0.622685	0.998951		0.480677	0.0501038	0.196691		-0.749675	0.00158395	0.015302
ENSG00000113211	PCDHB6	-0.0226148	0.877477	0.940728		0.596066	2.70299e-06	2.39441e-05		0.793408	1.18632e-09	1.02888e-08		0.159297	0.375493	0.586769		0.353509	0.031862	0.124446		1.26048	5.21296e-15	1.84484e-13		0.0919001	0.496943	0.998951		0.335495	0.00975883	0.0661632		0.341734	0.00955958	0.0601835
ENSG00000113249	HAVCR1	-0.347057	0.00134289	0.0108505		-0.517565	2.18907e-06	1.97445e-05		-0.820966	9.30693e-14	1.15983e-12		-0.258337	0.0464833	0.151653		-0.0729253	0.510961	0.719194		-0.106017	0.334209	0.519447		-0.137928	0.249757	0.998951		0.264336	0.016406	0.0941645		-0.371297	0.000903854	0.00979532
ENSG00000113328	CCNG1	0.180923	0.0526917	0.164316		-0.241253	0.00969581	0.0364394		-0.923204	4.32619e-23	9.94932e-22		0.18863	0.0432361	0.143947		-0.239558	0.0102141	0.0539048		-0.380893	4.391e-05	0.000324492		0.0131598	0.887738	0.998951		0.0372614	0.689506	0.859888		0.0149746	0.872336	0.95079
ENSG00000113391	FAM172A	-0.016167	0.816359	0.904209		-0.400834	4.72791e-09	6.35077e-08		-0.705901	5.67849e-25	1.45865e-23		-0.0175927	0.799278	0.89599		-0.375328	4.52055e-08	1.44479e-06		-0.365121	6.4475e-08	8.43781e-07		-0.0257979	0.708358	0.998951		0.149636	0.0312921	0.143821		0.0320629	0.638766	0.835345
ENSG00000113448	PDE4D	0.125653	0.0961073	0.248023		0.27756	0.000174371	0.00108257		-0.684939	9.25648e-21	1.86685e-19		0.263698	0.00067772	0.00616264		-0.157596	0.0400244	0.145789		-0.361496	1.4346e-06	1.45925e-05		0.0304045	0.67966	0.998951		-0.0165325	0.824877	0.928765		-0.406738	2.63028e-08	1.3634e-06
ENSG00000227107	AC104667.1	NA	NA	NA		0.0298921	0.931018	0.969085		-0.457533	0.150271	0.312232		NA	NA	NA		NA	NA	NA		0.416387	0.19509	0.361188		NA	NA	NA		NA	NA	NA		0.879989	0.00513893	0.0379514
ENSG00000113657	DPYSL3	NA	NA	NA		-0.418397	0.166826	0.34636		-1.33246	0.000115969	0.000547607		NA	NA	NA		NA	NA	NA		0.0923518	0.779161	0.875679		NA	NA	NA		NA	NA	NA		0.255305	0.556876	0.783247
ENSG00000114023	FAM162A	-0.0825625	0.210632	0.413912		-0.452363	3.57835e-12	7.00379e-11		-0.64127	9.98084e-23	2.25838e-21		-0.0255419	0.699141	0.83303		-0.309114	1.97341e-06	4.19783e-05		-0.0732091	0.262368	0.442225		-0.0440178	0.502909	0.998951		0.228002	0.000458806	0.00663252		-0.119086	0.0674085	0.233051
ENSG00000114126	TFDP2	-0.0107508	0.803065	0.896534		-0.526682	1.20918e-34	8.92414e-33		-0.613886	1.67488e-46	1.06878e-44		0.0215128	0.609897	0.771914		-0.350173	1.55723e-16	1.35472e-14		-0.392714	1.56773e-20	9.49905e-19		-0.0119423	0.779127	0.998951		-0.0586155	0.169058	0.413064		-0.121724	0.0041096	0.0320059
ENSG00000114248	LRRC31	NA	NA	NA		NA	NA	NA		2.04189	0.00127834	0.00503062		NA	NA	NA		NA	NA	NA		2.52745	0.00142891	0.0070521		NA	NA	NA		NA	NA	NA		NA	NA	NA
ENSG00000114268	PFKFB4	0.116788	0.364294	0.579304		-0.473598	0.000176526	0.00109465		-0.833072	4.43662e-11	4.40375e-10		0.072984	0.570533	0.74458		-0.167062	0.185869	0.400251		-0.101816	0.420654	0.603308		0.00464049	0.971321	0.998951		0.383556	0.00243203	0.0241915		-0.37944	0.00270615	0.0233329
ENSG00000241052	RPL23AP70	NA	NA	NA		0.220116	0.466613	0.674972		-0.452432	0.104251	0.236553		0.0778404	0.745529	0.861469		0.517972	0.0798666	0.233662		-0.362891	0.176981	0.338081		NA	NA	NA		-0.528513	0.056613	0.21293		-1.11029	0.000216965	0.00309439
ENSG00000114346	ECT2	0.0466671	0.437073	0.644457		-0.211703	0.000402443	0.00230416		-0.651937	4.42364e-27	1.25294e-25		0.122062	0.0424033	0.141913		-0.133511	0.0254744	0.10593		-0.0419142	0.486024	0.660771		-0.0215809	0.717928	0.998951		-0.00762934	0.898404	0.960718		-0.0196764	0.742474	0.891256
ENSG00000114395	CYB561D2	-0.00199918	0.979143	0.990959		0.186429	0.0144151	0.0510572		0.666742	1.15025e-17	1.91841e-16		-0.130689	0.0901784	0.238075		0.122413	0.108317	0.285938		0.39601	6.45545e-07	7.01504e-06		0.114496	0.142085	0.975584		0.087843	0.244852	0.509015		0.227065	0.0032671	0.0268829
ENSG00000114416	FXR1	-0.00517659	0.898927	0.952121		-0.140025	0.000588006	0.00320724		-0.616764	9.94162e-52	7.43067e-50		0.052275	0.199873	0.399336		-0.0745153	0.0674851	0.20891		-0.207079	3.538e-07	4.03254e-06		0.0309078	0.447228	0.998951		0.0907396	0.0258629	0.127562		-0.0675341	0.0960146	0.292313
ENSG00000114450	GNB4	NA	NA	NA		2.16525	2.78068e-50	3.14912e-48		1.70123	3.63338e-32	1.2878e-30		0.410466	0.00822129	0.0430596		0.777774	1.4023e-05	0.000236356		0.561133	0.000202395	0.00126947		-0.0191587	0.891906	0.998951		-0.264101	0.121721	0.339682		-0.193466	0.225337	0.489131
ENSG00000114473	IQCG	0.160889	0.0259184	0.101267		0.691569	4.80471e-26	2.44239e-24		1.16421	2.70317e-68	2.91915e-66		-0.0126575	0.86728	0.932906		0.244992	0.000417899	0.0041963		0.387242	1.59606e-07	1.94254e-06		-0.013393	0.852357	0.998951		0.418021	7.24877e-13	1.3393e-10		0.225596	0.00062548	0.00726575
ENSG00000114480	GBE1	-0.0222923	0.754177	0.868674		-0.497761	2.30967e-12	4.61829e-11		-0.724439	2.00819e-24	4.99172e-23		-0.0160332	0.82252	0.909746		-0.303925	1.86691e-05	0.000301064		-0.0273108	0.700653	0.823642		0.00451719	0.949536	0.998951		0.320717	6.32982e-06	0.000210632		-0.209638	0.003193	0.0263819
ENSG00000114646	CSPG5	NA	NA	NA		-0.603547	0.00847391	0.0325581		-1.21767	3.54972e-06	2.07189e-05		-0.0128364	0.952041	0.977717		-0.307471	0.140911	0.337908		-0.195644	0.364098	0.548322		NA	NA	NA		0.308676	0.264846	0.53205		-0.380362	0.129593	0.353199
ENSG00000114654	EFCC1	NA	NA	NA		0.585164	0.0478082	0.135342		1.8643	5.28437e-11	5.19729e-10		NA	NA	NA		0.0965512	0.733218	0.863844		0.130727	0.663226	0.799412		NA	NA	NA		0.167492	0.53844	0.765573		0.340059	0.208889	0.468561
ENSG00000114656	KIAA1257	NA	NA	NA		0.334815	0.176279	0.359985		0.888023	5.34466e-05	0.000266194		-0.119407	0.570069	0.744282		0.150854	0.54514	0.744402		-0.0560976	0.795759	0.886136		NA	NA	NA		0.456413	0.0587053	0.21801		-0.189858	0.37282	0.642024
ENSG00000114698	PLSCR4	0.357364	0.0204775	0.0859088		0.408556	0.00564467	0.0230001		-1.04772	4.241e-14	5.42758e-13		0.108185	0.483968	0.679843		-0.0300221	0.844789	0.92406		-0.423593	0.00245697	0.0112474		0.273636	0.0796028	0.855465		0.505901	0.000884109	0.0110514		-0.341962	0.020297	0.103309
ENSG00000114737	CISH	-0.291316	0.000488044	0.00480123		-0.0592373	0.472597	0.680185		0.595271	1.22358e-12	1.39358e-11		-0.359611	1.67072e-05	0.000285237		-0.0510365	0.53522	0.73771		0.361337	2.40603e-05	0.000190153		-0.125765	0.131343	0.96446		0.0746572	0.360976	0.631862		0.252564	0.00342433	0.0278225
ENSG00000114739	ACVR2B	-0.0396817	0.539553	0.727777		-0.146127	0.0233684	0.0758845		-0.639776	1.84913e-23	4.35178e-22		0.0109313	0.865876	0.932106		-0.158623	0.0138313	0.0674698		-0.366671	1.03947e-08	1.56525e-07		0.00847171	0.895452	0.998951		0.212925	0.000936944	0.0115923		-0.439679	7.93645e-12	9.12975e-10
ENSG00000114786	ABHD14A-ACY1	NA	NA	NA		0.00938317	0.976784	0.989667		-0.80086	0.00913688	0.0300919		NA	NA	NA		NA	NA	NA		-0.439647	0.133401	0.277251		NA	NA	NA		NA	NA	NA		-0.233631	0.429848	0.691628
ENSG00000115009	CCL20	-0.483149	6.54333e-07	1.68858e-05		-0.444071	3.74337e-06	3.22681e-05		-2.33147	1.9164e-129	4.6524e-127		-0.637969	2.06423e-10	1.19978e-08		-0.849226	1.12869e-18	1.12869e-16		-1.24935	1.48193e-38	2.29191e-36		-0.359862	0.00023326	0.0427388		-0.329817	0.000587317	0.00792898		-1.01991	2.32096e-26	2.5505e-23
ENSG00000115085	ZAP70	NA	NA	NA		0.984094	1.18743e-08	1.51378e-07		0.534243	0.00173565	0.00666298		0.0162629	0.953117	0.978069		0.910912	0.000104937	0.00132022		0.780433	0.000101336	0.000688386		0.253334	0.124653	0.952333		1.19719	7.60644e-15	1.71587e-12		0.672258	8.80739e-06	0.00021652
ENSG00000115155	OTOF	NA	NA	NA		1.21982	3.79063e-06	3.26327e-05		2.05226	1.52903e-16	2.35099e-15		-0.135631	0.578917	0.750557		0.546327	0.040787	0.14779		1.27157	7.89441e-08	1.02073e-06		NA	NA	NA		0.399058	0.17378	0.419372		0.921804	0.0019176	0.0178052
ENSG00000115226	FNDC4	-0.00610119	0.927111	0.965158		0.124117	0.0602575	0.16243		0.613056	1.44921e-21	3.07448e-20		-0.0376826	0.580739	0.751762		0.00225224	0.973619	0.988135		0.35497	6.63919e-08	8.67652e-07		0.0866465	0.192792	0.998951		0.320274	1.03388e-06	4.56884e-05		-0.0483458	0.464981	0.719545
ENSG00000115255	REEP6	-0.087263	0.146757	0.327467		-0.00470494	0.93706	0.971867		0.666717	5.86898e-29	1.78946e-27		-0.146313	0.0144576	0.0656846		0.100462	0.0903302	0.253788		0.482144	5.99383e-16	2.36985e-14		-0.0162542	0.789529	0.998951		0.277644	3.87241e-06	0.000139637		0.19558	0.00117468	0.0120528
ENSG00000115267	IFIH1	3.1304	0	0		3.23102	0	0		3.12975	0	0		1.82886	0	0		2.17216	0	0		2.38318	0	0		0.00737539	0.877211	0.998951		-0.0652219	0.178149	0.426041		-0.116367	0.0123192	0.0726265
ENSG00000115290	GRB14	NA	NA	NA		-0.171567	0.368177	0.584426		-0.781247	2.17544e-05	0.000114738		-0.14095	0.32419	0.5387		-0.131426	0.36445	0.59788		-0.33216	0.016897	0.0562064		0.124782	0.481626	0.998951		0.206404	0.267584	0.535279		0.14152	0.457013	0.713249
ENSG00000115318	LOXL3	-0.137704	0.381979	0.594992		-0.180402	0.211477	0.407196		-1.43841	1.28661e-23	3.06142e-22		0.00321338	0.983338	0.992114		-0.0219	0.883106	0.944967		0.189685	0.182626	0.345626		-0.0279384	0.860924	0.998951		0.41518	0.00729974	0.054321		-0.174407	0.246091	0.513198
ENSG00000258188		NA	NA	NA		-0.00790381	0.982633	0.992087		-0.444491	0.139631	0.295625		NA	NA	NA		NA	NA	NA		-0.746607	0.00864464	0.032578		NA	NA	NA		NA	NA	NA		-0.958537	0.00571485	0.0410259
ENSG00000115415	STAT1	2.16835	0	0		3.10116	0	0		3.19846	0	0		1.40119	1.705e-254	3.1612e-251		2.34654	0	0		2.72985	0	0		-0.0142441	0.730448	0.998951		0.0126684	0.75903	0.897057		-0.0111752	0.787133	0.912485
ENSG00000115457	IGFBP2	-0.28508	0.00409247	0.0255802		-0.375793	2.63603e-05	0.000195461		-0.597144	1.77701e-10	1.66313e-09		-0.215197	0.0513756	0.163165		-0.249734	0.0193296	0.0865804		-0.393889	0.00153564	0.00749164		0.0803276	0.464575	0.998951		-0.03012	0.749033	0.891077		-0.639663	9.67716e-10	6.7734e-08
ENSG00000115541	HSPE1	0.149415	0.344449	0.559995		-0.197126	0.211963	0.407875		-0.79262	5.36961e-07	3.47245e-06		-0.0446579	0.777362	0.881264		-0.225654	0.153044	0.355261		-0.00764517	0.961413	0.979432		-0.108591	0.491518	0.998951		-0.159947	0.311057	0.581976		0.19849	0.208739	0.468321
ENSG00000115594	IL1R1	-0.212767	2.86899e-05	0.000460235		-0.336248	2.90948e-11	5.15466e-10		-0.661969	1.40186e-39	6.84789e-38		-0.094197	0.0645849	0.190589		-0.209854	3.56333e-05	0.000527699		-0.27538	4.1551e-08	5.63262e-07		-0.0877598	0.083609	0.866969		-0.0459101	0.365962	0.635493		-0.329242	5.8845e-11	5.45694e-09
ENSG00000115596	WNT6	NA	NA	NA		0.0335564	0.809599	0.904588		0.623428	1.44425e-05	7.77741e-05		-0.0740866	0.696844	0.831308		0.0387582	0.809602	0.907243		0.514621	0.00131893	0.00656253		-0.127289	0.489572	0.998951		0.228851	0.196773	0.450988		-0.131277	0.458353	0.714285
ENSG00000115828	QPCT	-0.0879522	0.452047	0.656735		0.30217	0.00981592	0.0368171		0.506911	4.52647e-05	0.000227869		-0.210482	0.121166	0.290251		0.185656	0.186715	0.401403		0.840813	6.02766e-09	9.37923e-08		0.108362	0.431186	0.998951		0.418761	0.00785507	0.056925		0.850755	2.50687e-07	9.73428e-06
ENSG00000115902	SLC1A4	-0.0585728	0.148361	0.329294		0.3146	1.04901e-14	2.62742e-13		0.63083	2.50169e-54	1.99943e-52		-0.16137	7.15988e-05	0.000976113		-0.202975	6.10031e-07	1.49805e-05		-0.000438433	0.991413	0.995656		-0.00920537	0.821046	0.998951		-0.17871	1.36538e-05	0.000404976		-0.0601769	0.139912	0.369101
ENSG00000115963	RND3	NA	NA	NA		-0.139178	0.402992	0.618679		-1.26195	1.05108e-10	1.00588e-09		-0.515473	0.00445079	0.0272081		-0.272152	0.157385	0.361392		-0.281928	0.141356	0.288866		-0.444149	0.0402683	0.68915		-0.0509388	0.851553	0.939644		0.110391	0.683392	0.861132
ENSG00000115977	AAK1	0.00329007	0.939227	0.970933		0.326351	1.28046e-13	2.91029e-12		0.695063	8.8908e-56	7.32335e-54		0.0439518	0.314644	0.529219		0.291611	6.58585e-11	3.27604e-09		0.441261	7.12556e-23	5.02433e-21		0.0523257	0.228029	0.998951		0.106254	0.0150603	0.0889677		-0.130785	0.00334167	0.0273532
ENSG00000116016	EPAS1	-0.181704	9.73759e-08	2.95132e-06		-0.367661	7.99791e-27	4.29728e-25		-0.73151	3.8181e-101	6.9652e-99		-0.106377	0.00187844	0.0139536		-0.281924	2.32373e-16	1.99471e-14		-0.245381	8.38025e-13	2.30667e-11		-0.062124	0.0688766	0.829968		-0.090169	0.00852472	0.0604237		-0.267757	5.32857e-15	1.11535e-12
ENSG00000243230	AC011005.4	NA	NA	NA		0.004808	0.981603	0.991639		-0.44157	0.0407785	0.110184		0.198184	0.294327	0.509121		0.111405	0.606671	0.786515		0.207748	0.30988	0.493541		0.110982	0.569989	0.998951		0.0607103	0.753207	0.893714		0.736415	0.000158314	0.002393
ENSG00000116176	TPSG1	NA	NA	NA		0.108329	0.521873	0.718448		0.5824	0.00122305	0.0048254		-0.181565	0.289479	0.503587		0.145048	0.444043	0.666266		0.542933	0.00197299	0.00932148		-0.2456	0.17588	0.998951		0.155822	0.434374	0.689445		0.575658	0.00268722	0.0231971
ENSG00000116183	PAPPA2	NA	NA	NA		1.25607	0.0156077	0.0545026		2.66041	7.14509e-08	5.12798e-07		NA	NA	NA		NA	NA	NA		1.75077	0.0126044	0.0442703		NA	NA	NA		NA	NA	NA		NA	NA	NA
ENSG00000116194	ANGPTL1	-0.0362183	0.739996	0.860229		-0.632899	1.88407e-13	4.23221e-12		-1.28534	5.73122e-48	3.80772e-46		0.0554477	0.585952	0.754402		-0.626307	7.7698e-11	3.80642e-09		-1.17874	1.48975e-39	2.32975e-37		-0.279738	0.00186034	0.163477		-0.497135	6.52738e-08	4.19385e-06		-0.436649	7.02122e-08	3.23506e-06
ENSG00000116251	RPL22	-0.0580029	0.213664	0.417624		-0.303997	7.0634e-11	1.19809e-09		-0.774125	6.29335e-62	5.9417e-60		-0.075607	0.10543	0.26448		-0.260838	2.24085e-08	7.64017e-07		-0.41791	2.96039e-19	1.61856e-17		-0.0244127	0.600539	0.998951		0.0175207	0.707122	0.869394		0.00606856	0.896287	0.959798
ENSG00000116254	CHD5	NA	NA	NA		0.170755	0.513204	0.711888		0.747209	0.00102854	0.00411787		0.0420921	0.8585	0.928293		-0.105042	0.695134	0.843688		0.541551	0.0442966	0.120692		NA	NA	NA		0.236728	0.340673	0.612176		0.379724	0.131191	0.355613
ENSG00000116285	ERRFI1	-0.263029	0.000143022	0.00180937		0.015375	0.824114	0.912464		-1.2098	1.76464e-68	1.91847e-66		-0.285867	3.87835e-05	0.00058239		-0.255642	0.000222576	0.00248302		-0.62344	2.08157e-19	1.15385e-17		-0.130823	0.0591428	0.799664		0.112475	0.104602	0.311431		-0.450191	7.99813e-11	7.14565e-09
ENSG00000116329	OPRD1	NA	NA	NA		0.435957	0.405348	0.620527		3.49848	0.0089476	0.0295317		NA	NA	NA		NA	NA	NA		-0.57595	0.470336	0.647111		NA	NA	NA		NA	NA	NA		NA	NA	NA
ENSG00000116525	TRIM62	-0.0343906	0.585556	0.760299		0.232152	0.000418831	0.00238824		0.714405	1.09828e-27	3.17764e-26		0.0262983	0.685376	0.823989		0.174077	0.0087194	0.0476121		0.3911	5.16474e-09	8.15895e-08		0.0456389	0.483514	0.998951		0.110784	0.0946314	0.294065		-0.0369234	0.580458	0.799261
ENSG00000116584	ARHGEF2	0.090175	0.0353008	0.125155		0.604721	8.09288e-45	8.02386e-43		0.884203	1.854e-93	3.08576e-91		0.13964	0.00141917	0.0111542		0.176182	5.09425e-05	0.000716667		0.347171	3.04301e-15	1.10198e-13		0.0934488	0.0313905	0.625691		0.217399	4.41744e-07	2.18618e-05		0.032526	0.457365	0.713513
ENSG00000116663	FBXO6	0.389844	3.18522e-11	1.65597e-09		0.577041	4.72796e-23	2.09128e-21		0.895021	5.92105e-54	4.69742e-52		0.0764766	0.198984	0.398419		0.310538	2.25624e-07	6.15626e-06		0.504606	1.03596e-17	4.94874e-16		0.0280929	0.63586	0.998951		-0.00546582	0.929313	0.972945		0.0060031	0.919236	0.966325
ENSG00000116678	LEPR	NA	NA	NA		-0.135798	0.371115	0.587108		-0.963603	6.40677e-12	6.86585e-11		0.125131	0.460551	0.660819		-0.0201736	0.904201	0.955075		-0.0847875	0.511062	0.682614		0.120669	0.429503	0.998951		0.378304	0.0194935	0.105694		0.0706319	0.594335	0.807511
ENSG00000116701	NCF2	-0.257352	0.00413037	0.025738		0.238098	0.0218029	0.0717047		0.696096	9.06354e-10	7.97114e-09		-0.311992	0.00113458	0.00934532		-0.179889	0.123519	0.310438		0.567661	4.14725e-06	3.83022e-05		-0.13922	0.180686	0.998951		-0.342084	0.00519218	0.0425265		0.295942	0.0347593	0.151485
ENSG00000116761	CTH	0.339319	2.46776e-10	1.1488e-08		1.21579	1.10426e-95	2.24909e-93		0.874442	1.26422e-62	1.21489e-60		0.00683058	0.916199	0.958527		-0.0801719	0.185941	0.400362		-0.112602	0.0448908	0.121955		0.146009	0.0100708	0.395595		0.173919	0.00594956	0.0469003		-0.0612022	0.272612	0.54364
ENSG00000116852	KIF21B	NA	NA	NA		0.26276	0.112176	0.259539		2.10865	1.54077e-37	6.88104e-36		-0.270978	0.143856	0.324126		0.283229	0.0865162	0.246499		0.718789	4.23466e-05	0.000314349		-0.10541	0.550157	0.998951		0.388396	0.0331907	0.149779		0.427343	0.0200599	0.102411
ENSG00000116906	GNPAT	-0.0477291	0.192752	0.390624		-0.427739	1.45604e-31	9.24057e-30		-0.618502	4.13605e-64	4.07161e-62		-0.00360675	0.921586	0.961679		-0.222092	1.22751e-09	5.18818e-08		-0.223321	8.02241e-10	1.45166e-08		-0.00592234	0.870866	0.998951		-0.0378425	0.298123	0.568355		-0.116299	0.00124116	0.0126171
ENSG00000117148	ACTL8	-0.394463	0.00740327	0.0400378		-0.0611594	0.654505	0.810567		-0.68726	0.000107009	0.000508346		-0.414003	0.00633459	0.035634		-0.0791498	0.59735	0.780059		0.00532927	0.976523	0.987655		-0.330721	0.0135168	0.454243		0.00588159	0.965911	0.988118		0.0146165	0.922697	0.968157
ENSG00000117151	CTBS	0.0846338	0.276864	0.490356		0.576584	2.32504e-15	6.20815e-14		0.813081	4.38617e-30	1.4092e-28		0.047528	0.542844	0.723727		0.0514403	0.490812	0.703803		0.354604	1.31696e-06	1.34644e-05		0.00248794	0.974092	0.998951		0.319965	1.91387e-05	0.000522099		0.071976	0.3418	0.614656
ENSG00000117226	GBP3	1.2374	3.97705e-33	4.42603e-31		2.49336	2.7927e-101	6.0144e-99		2.91025	2.6687e-123	6.1993e-121		0.809996	1.7792e-12	1.33017e-10		1.41265	2.7372e-31	4.18123e-29		1.88514	1.32174e-46	2.35666e-44		0.193135	0.187006	0.998951		0.787804	2.17145e-07	1.16693e-05		0.445025	0.0154385	0.0855323
ENSG00000117228	GBP1	1.6503	2.7753e-116	6.1772e-114		2.83635	5.5574e-265	2.2815e-262		2.996	4.8619e-288	2.4529e-285		0.976386	3.15258e-38	8.72417e-36		1.43483	2.58045e-76	6.50138e-74		1.92045	1.3608e-127	5.2908e-125		0.00242402	0.981881	0.998951		0.00123519	0.990854	0.996375		0.108357	0.296002	0.569362
ENSG00000117266	CDK18	0.00602995	0.922767	0.963555		0.422605	4.8394e-12	9.29461e-11		0.59341	1.21834e-22	2.75099e-21		-0.0536727	0.396928	0.605632		0.241588	0.000115306	0.00142571		0.459617	7.32677e-14	2.31488e-12		-0.00124995	0.984303	0.998951		0.118234	0.0553963	0.209982		0.0453097	0.465343	0.719574
ENSG00000117298	ECE1	0.0490849	0.299834	0.51478		0.304243	1.36231e-10	2.24269e-09		0.631386	1.18074e-40	6.0134e-39		0.0292768	0.53687	0.719994		0.181268	0.000134498	0.00162369		0.332275	2.33815e-12	6.09989e-11		0.0657787	0.166794	0.998951		0.199122	2.91713e-05	0.00073688		-0.0529216	0.265481	0.535436
ENSG00000117461	PIK3R3	0.0964968	0.0208822	0.087259		0.20162	1.98251e-06	1.80299e-05		0.790585	2.11164e-73	2.57293e-71		0.138481	0.000849932	0.00742979		0.259821	2.13001e-09	8.6088e-08		0.824255	1.52124e-76	4.13436e-74		0.0314921	0.443737	0.998951		0.13293	0.00160517	0.0175636		0.173956	3.05025e-05	0.00060504
ENSG00000117475	BLZF1	0.661734	1.20971e-49	1.62568e-47		0.931605	1.44051e-93	2.86728e-91		1.09896	1.6846e-124	3.9995e-122		0.356769	3.6236e-14	3.4811e-12		0.395968	3.02334e-17	2.77975e-15		0.643604	1.42023e-40	2.25889e-38		-0.026479	0.564805	0.998951		0.114245	0.0140717	0.0852828		0.14201	0.00296334	0.0249507
ENSG00000117480	FAAH	0.0174082	0.837971	0.917677		0.312777	0.000290427	0.00172056		0.776869	4.6754e-19	8.55319e-18		-0.116764	0.170203	0.361689		0.129397	0.135733	0.330061		0.46834	9.16293e-08	1.16909e-06		0.0433363	0.618153	0.998951		0.109675	0.207503	0.464201		0.550879	5.34513e-10	4.0094e-08
ENSG00000117543	DPH5	-0.162598	0.000525611	0.00508304		-0.329203	2.28894e-12	4.58033e-11		-0.668282	1.1916e-45	7.35668e-44		-0.158839	0.000913481	0.00789597		-0.282089	1.95267e-09	7.99193e-08		-0.555114	2.12671e-32	2.55506e-30		-0.0683547	0.138248	0.972545		-0.105399	0.0191599	0.104524		-0.0962479	0.0269066	0.126818
ENSG00000117632	STMN1	0.0495949	0.234015	0.442173		-0.245253	2.69538e-09	3.73909e-08		-0.62397	6.22581e-51	4.46723e-49		0.0387128	0.349462	0.562886		-0.0259193	0.527768	0.732121		-0.00791565	0.847655	0.91743		0.0123885	0.764211	0.998951		0.087744	0.0340297	0.152397		0.028966	0.481353	0.730555
ENSG00000117643	MAN1C1	NA	NA	NA		1.29614	2.52732e-08	3.09282e-07		1.22535	2.96852e-07	1.9812e-06		0.625283	0.00817574	0.0428816		0.894847	0.000224226	0.00249568		1.00496	2.59988e-05	0.000203559		NA	NA	NA		0.490591	0.110141	0.320929		0.344015	0.203917	0.462196
ENSG00000117724	CENPF	-0.0359883	0.396935	0.608714		-0.446629	6.68676e-26	3.37213e-24		-0.753492	1.45025e-69	1.63732e-67		0.0258838	0.54183	0.723051		-0.0433905	0.30583	0.539274		-0.166669	8.70082e-05	0.000600054		0.0154737	0.714118	0.998951		-0.0528328	0.211672	0.469575		-0.263235	5.25421e-10	3.96249e-08
ENSG00000117983	MUC5B	-0.113992	0.453892	0.658392		0.237707	0.149212	0.319146		1.18752	2.63556e-18	4.59501e-17		-0.10676	0.475108	0.672674		0.257155	0.123423	0.310358		0.0283471	0.843114	0.915169		0.175145	0.220076	0.998951		0.0687274	0.665733	0.846836		-0.195877	0.215959	0.476875
ENSG00000118156	ZNF541	NA	NA	NA		1.43254	3.01789e-13	6.62423e-12		1.16318	3.21218e-11	3.23412e-10		0.0770083	0.780759	0.88371		0.509757	0.0231782	0.0987605		0.583587	0.00440787	0.018594		0.192661	0.438046	0.998951		0.403674	0.0669252	0.237066		-0.0475603	0.818929	0.926846
ENSG00000118160	SLC8A2	NA	NA	NA		1.47856	7.50317e-08	8.61242e-07		2.22513	4.25814e-17	6.81661e-16		NA	NA	NA		0.827718	0.00308017	0.0208519		1.97245	1.98186e-13	5.88942e-12		NA	NA	NA		0.740514	0.0151687	0.0895261		0.151403	0.671348	0.854465
ENSG00000118193	KIF14	0.142114	0.00929147	0.0475533		-0.366687	8.75375e-12	1.63815e-10		-0.732317	1.07631e-39	5.27357e-38		0.121061	0.0260224	0.101085		-0.0488974	0.360536	0.594534		-0.0657162	0.227655	0.402447		0.0438188	0.411966	0.998951		-0.010542	0.843194	0.936775		-0.0351141	0.512645	0.753505
ENSG00000118242	MREG	-0.197199	7.6488e-06	0.000145519		-0.606753	5.48272e-38	4.52997e-36		-0.706446	2.64556e-45	1.60267e-43		-0.112022	0.0131051	0.0611735		-0.24175	1.16607e-07	3.39157e-06		-0.329593	7.9398e-12	1.92766e-10		-0.0645642	0.144202	0.977347		0.025319	0.57553	0.789233		0.0684524	0.128246	0.350963
ENSG00000118298	CA14	0.0517359	0.669897	0.814222		-0.355058	0.00278956	0.0126116		-0.594191	3.5898e-07	2.36989e-06		-0.216292	0.058526	0.178649		-0.156565	0.179581	0.392152		-0.405277	0.000244129	0.001498		0.0218133	0.85292	0.998951		-0.202617	0.0994358	0.301702		0.0409467	0.719925	0.879707
ENSG00000118418	HMGN3	0.0313378	0.709576	0.840645		-0.0150994	0.856428	0.93034		-0.59761	1.15956e-12	1.32394e-11		-0.0515308	0.53809	0.720844		-0.15539	0.0635368	0.20036		-0.0124516	0.881538	0.93654		-0.143471	0.0833716	0.866969		0.0277774	0.739869	0.886728		0.0156897	0.850134	0.940301
ENSG00000118520	ARG1	0.0185181	0.934558	0.968863		-0.591076	0.0025505	0.0116888		-1.09056	9.84223e-09	7.75301e-08		0.362384	0.0856634	0.22982		-0.877078	8.3859e-06	0.000151055		-0.733187	0.00010183	0.000691039		0.149028	0.484529	0.998951		-0.184202	0.35518	0.625724		-0.76066	0.000102286	0.0016554
ENSG00000118523	CTGF	-0.53925	1.57941e-18	1.32345e-16		-0.293936	1.55136e-06	1.43725e-05		-1.34723	5.1822e-108	1.0203e-105		-0.674315	8.34408e-28	1.70008e-25		-0.480017	4.97671e-15	3.86193e-13		-1.05462	8.48747e-67	2.12134e-64		-0.262821	1.85092e-05	0.00633057		-0.052972	0.387722	0.652414		-0.591491	3.89435e-22	2.31324e-19
ENSG00000118785	SPP1	-0.319281	2.06471e-10	9.73899e-09		-0.591782	5.57803e-32	3.65479e-30		-0.967033	3.2717e-82	4.71607e-80		-0.227886	5.86979e-06	0.000117149		-0.834614	1.58534e-60	3.41728e-58		-0.849767	1.7138e-63	4.03147e-61		-0.119709	0.0170216	0.499478		-0.694787	4.47122e-43	6.19583e-40		-0.520129	4.26637e-25	3.75065e-22
ENSG00000235286	AP000925.1	NA	NA	NA		-0.140551	0.679127	0.827452		-0.439395	0.14509	0.304055		0.236457	0.362966	0.57598		-0.151165	0.620991	0.796191		-0.625167	0.0224768	0.0706798		NA	NA	NA		-0.210906	0.511042	0.746888		-0.909463	0.00537428	0.0392281
ENSG00000118971	CCND2	-0.276714	0.0125707	0.0600099		0.175896	0.0446259	0.12788		0.847292	1.11723e-21	2.38743e-20		-0.296774	0.00306051	0.0202377		0.202955	0.0382591	0.141511		0.809255	7.3893e-17	3.22697e-15		-0.151296	0.125447	0.95264		0.307672	0.00149355	0.0165992		0.176753	0.0752868	0.250933
ENSG00000119508	NR4A3	NA	NA	NA		1.07374	8.98692e-07	8.73556e-06		0.651083	0.0010835	0.0043149		0.0694473	0.7209	0.846493		0.603074	0.0108967	0.0565437		0.68037	0.00274638	0.0123979		0.0377761	0.826457	0.998951		0.375143	0.0741359	0.252369		-0.0458705	0.824729	0.929629
ENSG00000119632	IFI27L2	0.203425	0.105264	0.263714		0.720076	6.5902e-10	9.87177e-09		0.962551	7.96455e-16	1.16155e-14		0.139992	0.261356	0.473665		0.728358	1.82621e-08	6.3606e-07		1.00445	1.2293e-14	4.18633e-13		0.103236	0.412632	0.998951		0.867789	1.7652e-12	3.08512e-10		0.380469	0.00331613	0.0271858
ENSG00000119714	GPR68	NA	NA	NA		1.16801	2.91085e-05	0.000213929		0.765985	0.000636582	0.00264776		0.292604	0.199095	0.398555		0.142766	0.591926	0.776376		0.327857	0.137751	0.283868		NA	NA	NA		0.00816709	0.977704	0.992039		0.184516	0.469514	0.722618
ENSG00000236761	CTAGE9	NA	NA	NA		-0.279832	0.298363	0.510496		-0.433215	0.0495998	0.129731		0.153067	0.422726	0.627684		-0.0985035	0.695448	0.843746		-1.14519	1.15833e-08	1.73304e-07		0.0159453	0.931638	0.998951		-0.424549	0.052187	0.201961		-0.816161	0.000203042	0.00292237
ENSG00000119917	IFIT3	5.04689	0	0		5.76994	0	0		5.81982	0	0		3.6697	0	0		4.38225	0	0		4.26328	0	0		-0.00846273	0.91648	0.998951		-0.13771	0.153482	0.39044		-0.204368	0.0113997	0.0686606
ENSG00000119922	IFIT2	6.51987	6.1355e-104	1.2139e-101		6.42185	2.5154e-105	5.6008e-103		6.52272	2.196e-123	5.1382e-121		3.89202	9.19818e-49	2.84239e-46		3.68449	2.75368e-36	4.48919e-34		3.51656	1.68183e-40	2.65986e-38		0.789961	0.0314958	0.626305		0.468976	0.247122	0.512271		-0.231857	0.526658	0.764183
ENSG00000119938	PPP1R3C	-0.158261	0.077124	0.213741		-0.517588	1.3498e-09	1.94753e-08		-0.650198	3.3474e-14	4.31301e-13		-0.225402	0.0104712	0.0518137		-0.33137	0.000104072	0.00131189		-0.0274014	0.748428	0.855269		-0.0426703	0.629888	0.998951		0.23286	0.00714883	0.0535679		-0.107143	0.213127	0.47403
ENSG00000168263	KCNV2	NA	NA	NA		-0.473133	0.0775963	0.19698		-0.427694	0.0645492	0.161168		-0.0251637	0.908726	0.955304		-0.0611246	0.815679	0.909959		-0.860646	9.7661e-05	0.000665812		-0.116922	0.582007	0.998951		-0.502984	0.0300859	0.140541		-0.907783	8.17812e-05	0.00136787
ENSG00000119969	HELLS	0.00521742	0.936213	0.969439		-0.468485	6.86629e-13	1.44787e-11		-0.920636	1.27651e-44	7.61874e-43		0.00512908	0.937102	0.969684		-0.23231	0.00035304	0.00362956		-0.320279	9.45752e-07	9.94906e-06		-0.0238384	0.713819	0.998951		-0.104696	0.107335	0.316025		-0.110638	0.0894478	0.279825
ENSG00000120057	SFRP5	NA	NA	NA		-0.854599	0.00894641	0.0340763		-1.25553	0.000140155	0.000654254		NA	NA	NA		-1.09329	0.00461738	0.0289332		-0.414843	0.143018	0.291491		NA	NA	NA		-0.56504	0.147243	0.381531		0.0249588	0.924391	0.969053
ENSG00000120129	DUSP1	-0.131295	0.0723826	0.205029		0.148762	0.0467678	0.132898		-0.650384	8.23226e-19	1.48581e-17		-0.139135	0.0621804	0.18586		-0.0609667	0.419575	0.647116		0.181874	0.0139143	0.0480333		-0.0409581	0.582946	0.998951		0.0714346	0.341598	0.613363		-0.45606	9.27727e-10	6.55614e-08
ENSG00000120217	CD274	NA	NA	NA		3.26131	1.43931e-66	2.12452e-64		3.84521	7.46493e-69	8.28299e-67		0.868341	6.66836e-06	0.000131212		1.23079	3.06627e-11	1.57787e-09		1.75811	1.49211e-15	5.67509e-14		0.192564	0.377579	0.998951		0.685649	0.00131738	0.015078		0.0765809	0.752554	0.896554
ENSG00000120318	ARAP3	NA	NA	NA		0.657324	8.37469e-07	8.18893e-06		0.773385	1.45452e-07	1.00546e-06		-0.0074531	0.956235	0.979546		0.409773	0.00486504	0.0301443		0.646855	1.80103e-05	0.000146007		0.29107	0.0691323	0.829968		0.953131	6.63665e-11	8.25327e-09		0.686495	2.22992e-05	0.00046854
ENSG00000120324	PCDHB10	0.00986483	0.947761	0.975143		0.25038	0.0701626	0.182466		0.664681	6.71093e-07	4.29003e-06		-0.146006	0.273757	0.487703		0.17398	0.218582	0.440021		0.661137	1.19638e-06	1.23307e-05		0.0744478	0.579615	0.998951		0.199746	0.129706	0.354059		0.127011	0.364166	0.634802
ENSG00000120341	SEC16B	NA	NA	NA		0.973458	3.84394e-08	4.58238e-07		1.02852	7.66755e-11	7.42139e-10		0.114494	0.427056	0.631373		0.3637	0.0410838	0.148671		0.273317	0.0776433	0.186388		0.0115304	0.939866	0.998951		-0.13407	0.41018	0.670733		0.24756	0.119314	0.335248
ENSG00000120549	KIAA1217	0.51447	1.29408e-71	2.14351e-69		0.557495	5.40621e-83	1.00739e-80		0.623515	1.4234e-104	2.7196e-102		0.206009	9.97507e-13	7.77091e-11		0.179409	8.82744e-10	3.78041e-08		0.326609	7.48648e-30	7.99882e-28		0.000974049	0.97321	0.998951		-0.0649633	0.0270096	0.131183		-0.199692	6.3868e-12	7.46644e-10
ENSG00000120658	ENOX1	NA	NA	NA		4.20435	1.56449e-10	2.55748e-09		3.10973	3.8304e-06	2.22445e-05		NA	NA	NA		NA	NA	NA		3.55686	8.59834e-08	1.10613e-06		NA	NA	NA		NA	NA	NA		NA	NA	NA
ENSG00000120693	SMAD9	-0.0795238	0.105597	0.264317		-0.274096	1.0296e-08	1.32867e-07		-0.845275	3.63828e-70	4.18065e-68		-0.0367844	0.444293	0.646697		-0.272796	7.56284e-09	2.78934e-07		-0.334196	4.18497e-13	1.19176e-11		-0.0634393	0.188235	0.998951		0.0230821	0.635641	0.829674		-0.159992	0.000741752	0.00832171
ENSG00000120725	SIL1	-0.00140552	0.97529	0.989276		0.407659	2.57718e-20	9.67328e-19		0.84196	1.06273e-81	1.51834e-79		-0.125176	0.00660112	0.0367101		0.127481	0.00453551	0.0285308		0.431861	5.85285e-22	3.83697e-20		-0.0289153	0.531037	0.998951		0.168123	0.000175625	0.00305572		0.181721	4.9327e-05	0.000893006
ENSG00000120738	EGR1	0.178763	0.00485697	0.029198		1.04236	4.03604e-59	5.27577e-57		1.16335	2.11125e-73	2.57293e-71		-0.17283	0.00829842	0.0433656		0.458829	9.01818e-13	5.62549e-11		1.61945	6.9952e-137	2.8796e-134		0.258261	6.48224e-05	0.0149385		0.579017	1.17685e-19	4.15106e-17		0.0450481	0.487152	0.735194
ENSG00000120937	NPPB	NA	NA	NA		-0.791976	0.0706136	0.183366		-1.84279	4.04588e-05	0.000205018		NA	NA	NA		NA	NA	NA		0.142065	0.735692	0.846987		NA	NA	NA		NA	NA	NA		-0.413567	0.354338	0.626267
ENSG00000121060	TRIM25	1.25768	0	0		0.862825	1.3224e-173	4.0876e-171		0.911639	1.2349e-193	4.242e-191		0.635473	7.43609e-95	4.05507e-92		0.701776	4.3457e-115	1.4289e-112		0.666419	8.6444e-104	2.8137e-101		-0.0654371	0.0345623	0.650595		-0.00749808	0.808582	0.921177		-0.0743985	0.0157751	0.0866544
ENSG00000121073	SLC35B1	0.0561161	0.171681	0.362303		0.415191	3.89462e-24	1.81913e-22		0.669072	3.61254e-59	3.18703e-57		-0.0846792	0.0415853	0.140112		-0.00403283	0.921924	0.964588		0.264486	2.35824e-10	4.67192e-09		0.0109379	0.790376	0.998951		0.136819	0.000797421	0.0101776		0.1702	3.41554e-05	0.000659638
ENSG00000121211	MND1	0.0312727	0.649604	0.801873		-0.0198425	0.770713	0.88392		-0.712188	2.84873e-23	6.63176e-22		-0.0712336	0.298396	0.512511		-0.224277	0.000964933	0.00832727		-0.268254	0.000127659	0.000845009		-0.0521728	0.433696	0.998951		-0.0906779	0.182658	0.432492		-0.0282953	0.675882	0.857256
ENSG00000121297	TSHZ3	NA	NA	NA		0.224785	0.521224	0.717982		1.32435	0.000199421	0.000905642		NA	NA	NA		NA	NA	NA		0.598969	0.0973111	0.219898		NA	NA	NA		NA	NA	NA		NA	NA	NA
ENSG00000121552	CSTA	0.11219	0.357822	0.572716		0.950476	2.71773e-08	3.30276e-07		2.5695	7.66221e-66	7.70733e-64		-0.172456	0.189849	0.388219		-0.165898	0.294343	0.52712		0.782699	3.15743e-06	2.98803e-05		0.227761	0.0859126	0.874421		-0.0292925	0.879913	0.953176		0.399694	0.0427042	0.174161
ENSG00000121621	KIF18A	0.135028	0.0299756	0.111631		-0.239631	7.56474e-05	0.000510023		-0.607139	2.79383e-21	5.83129e-20		0.0978173	0.110232	0.272472		-0.0836114	0.164122	0.370617		0.0571325	0.357622	0.542129		0.00885129	0.88233	0.998951		-0.0439899	0.465647	0.712819		0.0792259	0.194339	0.448278
ENSG00000121753	ADGRB2	NA	NA	NA		1.29544	5.35212e-06	4.47269e-05		1.85392	3.25413e-11	3.27431e-10		NA	NA	NA		0.861282	0.0073882	0.0418852		1.58232	4.69148e-08	6.29571e-07		NA	NA	NA		0.633399	0.0801787	0.265347		0.665413	0.0440066	0.177627
ENSG00000121858	TNFSF10	1.68604	6.26749e-89	1.14462e-86		1.81192	4.8767e-102	1.0589e-99		1.21106	4.47431e-51	3.24654e-49		0.98115	1.72482e-32	4.32162e-30		0.798135	1.87969e-20	2.03721e-18		0.543144	2.04175e-11	4.68097e-10		0.0101244	0.906447	0.998951		0.0327912	0.722032	0.877878		-0.461827	5.70748e-08	2.70343e-06
ENSG00000121900	TMEM54	NA	NA	NA		0.605625	0.000107886	0.000701977		0.958124	2.49054e-09	2.09202e-08		-0.0965651	0.51487	0.703478		0.0860659	0.615183	0.792635		1.0302	3.71318e-08	5.07287e-07		0.206436	0.198519	0.998951		0.251067	0.124429	0.344798		0.147654	0.470411	0.723491
ENSG00000121966	CXCR4	NA	NA	NA		-1.09153	0.000338941	0.00197414		-1.84392	3.7626e-06	2.18784e-05		NA	NA	NA		NA	NA	NA		-1.00792	0.00653632	0.0257815		NA	NA	NA		NA	NA	NA		-0.449405	0.321708	0.59526
ENSG00000122026	RPL21	-0.0932566	0.0216142	0.0891672		-0.368054	1.24953e-19	4.52205e-18		-0.597534	4.25536e-49	2.91722e-47		-0.0665474	0.101763	0.258006		-0.31029	2.16076e-14	1.60608e-12		-0.356611	1.48355e-18	7.79156e-17		0.00100475	0.980267	0.998951		0.0116578	0.773915	0.904919		-0.0153598	0.704604	0.871703
ENSG00000122133	PAEP	NA	NA	NA		0.33579	0.0679632	0.178086		1.3143	6.68975e-14	8.43771e-13		-0.21004	0.296384	0.510901		-0.0358791	0.883979	0.945484		0.263781	0.271838	0.452654		-0.0746044	0.658547	0.998951		0.235573	0.208843	0.465786		0.101485	0.601016	0.811381
ENSG00000122367	LDB3	NA	NA	NA		0.430834	0.16367	0.341517		0.952499	0.00323058	0.0117668		NA	NA	NA		NA	NA	NA		0.533622	0.081965	0.193968		NA	NA	NA		NA	NA	NA		-0.0371773	0.914884	0.965185
ENSG00000122406	RPL5	-0.0967412	0.0128345	0.0607803		-0.462121	1.46819e-32	9.89108e-31		-0.845841	4.9615e-105	9.5358e-103		-0.0837812	0.0314612	0.115969		-0.294513	3.65134e-14	2.64313e-12		-0.533106	7.52952e-43	1.26972e-40		-0.00885011	0.820024	0.998951		0.0666363	0.0865011	0.278356		-0.0845097	0.0294785	0.135172
ENSG00000122729	ACO1	-0.107965	7.10625e-05	0.00099341		-1.0672	0	0		-0.975465	8.1125e-260	3.6893e-257		-0.0724554	0.00748254	0.0401894		-0.483294	9.30001e-68	2.09791e-65		-0.405446	1.92686e-48	3.66929e-46		-0.0272498	0.31239	0.998951		0.0506938	0.0621517	0.226241		-0.0311777	0.246513	0.513883
ENSG00000122870	BICC1	-0.274631	5.51362e-05	0.000803904		-0.176865	0.025306	0.0811298		-0.71991	3.90509e-17	6.27009e-16		-0.381635	3.97461e-13	3.2464e-11		-0.0625522	0.205645	0.424597		0.0675296	0.171906	0.33128		-0.385455	0.0214145	0.540863		0.279097	0.0503548	0.197318		-0.75541	4.4717e-05	0.000822419
ENSG00000122877	EGR2	NA	NA	NA		0.909394	0.000949921	0.00492661		1.32857	5.79828e-06	3.29614e-05		NA	NA	NA		0.206571	0.4516	0.672374		1.91563	4.59544e-08	6.17868e-07		NA	NA	NA		0.512884	0.0465416	0.186744		-0.701293	0.0436468	0.176694
ENSG00000122952	ZWINT	0.00907609	0.784376	0.887344		-0.303487	8.41685e-20	3.08861e-18		-0.591299	8.02286e-64	7.87386e-62		-0.00754699	0.81932	0.90792		-0.0818129	0.0128878	0.0639755		0.0454891	0.184883	0.348351		0.00387194	0.90606	0.998951		0.0729765	0.0262638	0.128845		0.097334	0.00339281	0.027679
ENSG00000123095	BHLHE41	NA	NA	NA		0.272164	0.227105	0.426595		0.78978	0.00072467	0.00298303		-0.253313	0.398416	0.606566		-0.0445553	0.8803	0.943674		1.4077	8.62035e-06	7.46806e-05		NA	NA	NA		0.812454	0.00644994	0.0498521		0.0128341	0.967999	0.988007
ENSG00000123329	ARHGAP9	NA	NA	NA		0.677971	0.00481053	0.0201005		1.59186	3.6483e-10	3.3258e-09		0.207288	0.416059	0.621807		0.592022	0.0193046	0.0865119		0.836463	0.00102746	0.00529582		NA	NA	NA		0.72021	0.00438196	0.0376818		0.203646	0.47647	0.726977
ENSG00000224323	DPRXP1	NA	NA	NA		0.379665	0.102671	0.242937		-0.424218	0.0672771	0.166754		-0.164502	0.447714	0.649485		0.323965	0.172168	0.381939		0.389654	0.0914348	0.209798		0.079646	0.699289	0.998951		-0.130772	0.544389	0.769595		0.68113	0.00212293	0.0192403
ENSG00000123364	HOXC13	NA	NA	NA		1.44412	0.000569371	0.00312115		1.48142	7.76525e-05	0.000378406		NA	NA	NA		NA	NA	NA		0.816484	0.0208061	0.0664959		NA	NA	NA		NA	NA	NA		0.0435659	0.880465	0.953089
ENSG00000123560	PLP1	NA	NA	NA		-0.193448	0.268327	0.47587		-0.615216	0.00197294	0.00749813		-0.411603	0.0889481	0.236085		-0.179959	0.404779	0.634768		-0.185574	0.415248	0.598498		-0.0163095	0.942396	0.998951		-0.0386999	0.835628	0.93345		0.996812	5.26098e-07	1.874e-05
ENSG00000123561	SERPINA7	-0.14592	0.014089	0.0647829		-0.508926	7.77403e-18	2.54682e-16		-0.628634	1.74064e-26	4.82435e-25		-0.105248	0.0761747	0.212448		-0.369574	4.63403e-10	2.08102e-08		-0.447027	4.13621e-14	1.34166e-12		-0.126989	0.0317626	0.627656		0.0131437	0.8242	0.928724		-0.206025	0.00048181	0.00591246
ENSG00000123570	RAB9B	NA	NA	NA		0.382105	0.0364883	0.108806		0.581585	0.0044446	0.0157307		-0.188756	0.268667	0.482129		0.314168	0.0836963	0.240938		0.821653	0.000116879	0.000781603		-0.0093584	0.956655	0.998951		0.0987784	0.582913	0.794863		0.0339461	0.866774	0.948354
ENSG00000123609	NMI	1.58726	1.0443e-113	2.2539e-111		2.44954	7.0496e-267	2.94e-264		2.58299	4.5013e-293	2.3442e-290		0.8622	3.05817e-32	7.5602e-30		1.35977	2.65777e-71	6.52669e-69		1.60814	1.1107e-104	3.6578e-102		-0.0447786	0.539324	0.998951		0.0558838	0.466956	0.713603		0.010465	0.885361	0.954895
ENSG00000123689	G0S2	NA	NA	NA		1.91528	0.00135882	0.0067222		3.59245	8.37176e-13	9.6818e-12		NA	NA	NA		NA	NA	NA		0.263117	0.59838	0.752058		NA	NA	NA		NA	NA	NA		NA	NA	NA
ENSG00000123901	GPR83	NA	NA	NA		0.858527	0.0208617	0.0691276		1.54165	1.02061e-05	5.60644e-05		NA	NA	NA		NA	NA	NA		0.0931239	0.798959	0.888109		NA	NA	NA		NA	NA	NA		-0.387855	0.309974	0.583503
ENSG00000123989	CHPF	-0.0208234	0.747382	0.864062		0.378822	4.22735e-09	5.73114e-08		0.747286	4.36358e-31	1.47226e-29		-0.16909	0.00922073	0.0468773		0.127219	0.0489423	0.167546		0.341311	1.27333e-07	1.57718e-06		0.0133685	0.836396	0.998951		0.257658	6.60188e-05	0.00141678		-0.0403089	0.532271	0.768745
ENSG00000123999	INHA	-0.14709	0.28595	0.499736		-0.48925	0.000243743	0.00146917		-0.639435	2.14019e-06	1.28543e-05		-0.205717	0.128667	0.301958		-0.469037	0.000403976	0.00407547		0.0904837	0.498324	0.671428		0.0683844	0.626054	0.998951		0.324421	0.0164683	0.0943484		-0.127613	0.349656	0.622115
ENSG00000124003	MOGAT1	0.0391005	0.755113	0.868986		-0.65196	2.4526e-06	2.19332e-05		-0.774869	1.94158e-09	1.65195e-08		0.175769	0.0936573	0.243925		-0.408057	0.000793272	0.00710758		-0.312115	0.00391662	0.016777		-0.113284	0.296378	0.998951		-0.352396	0.00753361	0.0554026		-0.125589	0.26147	0.531157
ENSG00000124134	KCNS1	NA	NA	NA		0.898432	0.0130118	0.0467804		1.13909	0.0015665	0.0060634		NA	NA	NA		NA	NA	NA		1.47445	2.40166e-05	0.000189968		NA	NA	NA		NA	NA	NA		0.101843	0.793985	0.915224
ENSG00000124143	ARHGAP40	-0.0183343	0.875934	0.939586		0.589883	5.91982e-08	6.89439e-07		0.787326	1.10621e-12	1.26526e-11		-0.294799	0.0249481	0.0978349		0.218898	0.067863	0.209774		0.0132554	0.912386	0.952233		-0.222567	0.0911674	0.885872		0.299065	0.00718638	0.0537248		0.639711	2.78893e-08	1.43548e-06
ENSG00000124194	GDAP1L1	NA	NA	NA		0.972365	0.0127467	0.0459659		1.56623	1.00599e-07	7.10308e-07		NA	NA	NA		NA	NA	NA		-0.331837	0.237737	0.413764		NA	NA	NA		NA	NA	NA		-1.12237	0.00320229	0.0264387
ENSG00000124201	ZNFX1	1.41816	0	0		1.73879	0	0		2.17217	0	0		0.816348	4.6271e-114	2.9583e-111		1.16765	4.5173e-228	2.8269e-225		1.49571	0	0		0.0318182	0.382861	0.998951		0.00973538	0.788627	0.912959		-0.0485304	0.186908	0.438359
ENSG00000124207	CSE1L	-0.0459203	0.376902	0.590386		-0.34166	4.86675e-11	8.4069e-10		-0.684218	2.12686e-39	1.02586e-37		-0.0543852	0.295288	0.509723		-0.144432	0.00542197	0.0329049		-0.0890488	0.0870155	0.202666		-0.00886976	0.864393	0.998951		-0.0597734	0.249595	0.515395		0.0109415	0.833165	0.932727
ENSG00000267167		NA	NA	NA		-0.132157	0.66915	0.820641		-0.416734	0.192765	0.373869		NA	NA	NA		-0.519804	0.07668	0.227669		-0.521235	0.0693736	0.170753		NA	NA	NA		-0.000362365	0.998986	0.999398		-0.839389	0.00675033	0.046565
ENSG00000124256	ZBP1	NA	NA	NA		9.59214	9.60805e-16	2.64337e-14		9.45874	2.2848e-15	3.23854e-14		NA	NA	NA		6.01085	7.65933e-07	1.8322e-05		6.11296	4.58848e-07	5.12961e-06		NA	NA	NA		-0.88939	0.5957	0.803098		-0.977671	0.559718	0.785421
ENSG00000124313	IQSEC2	NA	NA	NA		0.2533	0.177983	0.362309		0.881693	2.58398e-06	1.53343e-05		-0.0196879	0.90776	0.954612		0.512775	0.00941463	0.0505379		0.824505	6.55755e-06	5.81088e-05		0.154818	0.434033	0.998951		0.775216	0.000638117	0.00847328		0.387138	0.0675294	0.233285
ENSG00000124374	PAIP2B	NA	NA	NA		0.391152	0.0500669	0.14048		0.716378	0.000111991	0.000530448		-0.13893	0.442573	0.645106		0.150168	0.340367	0.574584		0.191162	0.197198	0.363863		-0.162334	0.464296	0.998951		0.57395	0.0117152	0.0749836		0.0658461	0.75083	0.895511
ENSG00000124496	TRERF1	NA	NA	NA		0.374771	0.171284	0.352496		0.690877	0.00733743	0.0247253		NA	NA	NA		0.238513	0.437648	0.661154		0.215636	0.47101	0.647774		NA	NA	NA		0.172335	0.539007	0.765918		0.0285128	0.924421	0.969053
ENSG00000124529		-0.0990376	0.0385761	0.132862		-0.656936	4.68577e-43	4.47687e-41		-1.11791	5.2245e-120	1.1715e-117		-0.114039	0.017129	0.0744292		-0.333623	2.59804e-12	1.54607e-10		-0.395023	1.48322e-16	6.31e-15		-0.0563199	0.23778	0.998951		-0.059662	0.211017	0.468765		-0.00514083	0.914103	0.964885
ENSG00000124568	SLC17A1	NA	NA	NA		0.551575	0.27057	0.478353		-1.48222	4.645e-05	0.000233618		NA	NA	NA		NA	NA	NA		-0.96342	0.00351827	0.0153482		NA	NA	NA		NA	NA	NA		-0.910344	0.0175295	0.0933748
ENSG00000124574	ABCC10	-0.0108946	0.808108	0.899702		0.161336	0.000361316	0.00209194		0.604612	9.01686e-41	4.63607e-39		0.035699	0.429661	0.633891		0.0239494	0.599126	0.780856		0.234552	2.89404e-07	3.35735e-06		0.0791633	0.0796596	0.855465		0.0694685	0.123972	0.343825		0.0634658	0.163499	0.404685
ENSG00000124575	HIST1H1D	-0.0469285	0.626188	0.787176		-0.771193	3.03591e-15	8.00055e-14		-1.0677	6.73138e-26	1.82493e-24		-0.249501	0.00308261	0.0203615		-0.272186	0.000879467	0.00769236		-0.504171	5.15171e-09	8.14297e-08		-0.0315409	0.741605	0.998951		0.187807	0.0405664	0.171288		-0.114601	0.215387	0.4762
ENSG00000124693		-0.102819	0.0347457	0.123738		-0.911579	3.55954e-78	6.1936e-76		-1.26627	2.2269e-148	6.1988e-146		-0.158195	0.00115983	0.00950879		-0.546814	2.57247e-29	3.72433e-27		-0.630996	2.43445e-38	3.66384e-36		0.0357595	0.462444	0.998951		-0.00358656	0.941231	0.977695		0.0892841	0.0664238	0.230954
ENSG00000124743	KLHL31	-0.112617	0.396176	0.608073		0.117051	0.375032	0.591168		-0.659477	8.90886e-07	5.61942e-06		-0.0318752	0.825838	0.911209		-0.253206	0.0689975	0.211863		-0.130434	0.329111	0.513956		0.0470701	0.726502	0.998951		-0.333959	0.0111875	0.0727048		0.147835	0.260654	0.530485
ENSG00000124785	NRN1	NA	NA	NA		-0.280615	0.455932	0.665879		-0.989009	0.0135645	0.0425971		NA	NA	NA		NA	NA	NA		0.644018	0.113428	0.246416		NA	NA	NA		NA	NA	NA		-0.407877	0.251397	0.520068
ENSG00000124795	DEK	0.0402077	0.553587	0.737491		-0.181821	0.00735566	0.0289099		-0.603754	6.2361e-19	1.13186e-17		0.014238	0.833758	0.915421		-0.228392	0.000756371	0.00685184		-0.140239	0.0387662	0.108823		-0.0655611	0.333596	0.998951		-0.0640075	0.345378	0.617207		-0.0120965	0.858457	0.944019
ENSG00000124835	AC105760.1	NA	NA	NA		-0.202506	0.583646	0.763961		-0.95892	0.00482347	0.0169694		NA	NA	NA		NA	NA	NA		-0.707979	0.02311	0.0722088		NA	NA	NA		NA	NA	NA		-0.427203	0.242316	0.509238
ENSG00000124942	AHNAK	-0.293216	7.22608e-07	1.84266e-05		-0.490411	1.27128e-16	3.76143e-15		-0.729618	6.61004e-35	2.65132e-33		-0.166024	0.0050113	0.0297898		-0.0748587	0.20633	0.425487		-0.437823	1.34363e-13	4.10613e-12		-0.0344989	0.559922	0.998951		-0.0230657	0.697121	0.864303		-0.748458	1.40416e-36	4.40865e-33
ENSG00000125122	LRRC29	NA	NA	NA		0.591403	0.00222715	0.0103881		0.740394	3.98659e-05	0.000202109		-0.166336	0.362547	0.575709		0.0285971	0.886632	0.946824		0.102195	0.590846	0.7461		-0.0702301	0.714556	0.998951		0.0486027	0.804021	0.919315		-0.0361297	0.849413	0.940051
ENSG00000125144	MT1G	-0.131284	0.106759	0.265918		-0.276772	0.000402875	0.00230613		1.15789	6.75699e-46	4.22005e-44		-0.159818	0.0409958	0.138833		0.0115468	0.886479	0.946824		0.68252	1.12924e-15	4.36612e-14		0.0221766	0.775006	0.998951		0.00201868	0.979662	0.992858		0.0249362	0.752428	0.896501
ENSG00000125148	MT2A	-0.202842	0.000666683	0.00613099		0.562802	3.80332e-21	1.52796e-19		0.584358	1.95556e-22	4.36674e-21		-0.259002	1.59732e-05	0.000274221		0.12	0.0485941	0.166677		0.0344224	0.574942	0.733688		-0.0543186	0.360503	0.998951		-0.107941	0.0735186	0.251381		-0.415426	4.79272e-12	5.72469e-10
ENSG00000125347	IRF1	0.962396	3.99706e-89	7.39456e-87		0.884982	1.22163e-73	2.04441e-71		1.39334	4.6356e-179	1.5273e-176		0.18426	0.00018735	0.00215961		0.466656	7.96651e-21	8.78127e-19		0.768052	1.27656e-52	2.63485e-50		0.00808121	0.875379	0.998951		-0.00616449	0.905313	0.963306		0.08423	0.100621	0.300954
ENSG00000125378	BMP4	-0.281629	1.05041e-10	5.10685e-09		-0.251557	9.56177e-09	1.23696e-07		-0.594078	7.11278e-42	3.85991e-40		-0.249837	1.44725e-08	5.77063e-07		-0.124011	0.00474722	0.0295654		-0.27105	6.21771e-10	1.15038e-08		-0.0688716	0.115563	0.94189		0.0791172	0.0714665	0.247359		-0.119766	0.00618563	0.0435997
ENSG00000125430	HS3ST3B1	-0.119277	0.00030839	0.00336115		-0.228407	5.28592e-12	1.01226e-10		-0.607139	1.90821e-75	2.40681e-73		-0.124196	0.000219707	0.00244367		-0.134667	5.52978e-05	0.000766817		-0.247021	9.86506e-14	3.04804e-12		-0.0652817	0.0469239	0.735696		-0.00747359	0.82034	0.927151		-0.143929	1.10271e-05	0.000259202
ENSG00000125434	SLC25A35	-0.0212126	0.801999	0.896168		0.137632	0.106365	0.24981		0.645179	1.66236e-14	2.20526e-13		-0.0137161	0.865691	0.932106		0.185243	0.0319017	0.124576		0.294394	0.000780451	0.0041709		0.00449642	0.956965	0.998951		0.20217	0.0184205	0.102161		0.089451	0.283999	0.555364
ENSG00000125531	FNDC11	NA	NA	NA		3.44037	9.14348e-13	1.90512e-11		3.33226	4.34479e-17	6.93812e-16		NA	NA	NA		NA	NA	NA		2.75621	1.8856e-11	4.34433e-10		NA	NA	NA		NA	NA	NA		0.152581	0.785118	0.911595
ENSG00000259924	AC011939.1	NA	NA	NA		0.145443	0.546761	0.736924		-0.407449	0.0538921	0.138998		0.160796	0.419812	0.6254		0.250737	0.280031	0.51169		-0.625016	0.00201513	0.00948728		0.0305066	0.879472	0.998951		-0.448299	0.0389493	0.166877		-0.884354	0.000110951	0.00176446
ENSG00000125629	INSIG2	0.100392	0.278243	0.491237		-0.00731413	0.936809	0.971798		-0.654913	1.28186e-12	1.45739e-11		0.279639	0.00251443	0.0174934		-0.261623	0.00461214	0.0289187		-0.295383	0.00137206	0.00679909		-0.0316934	0.73165	0.998951		0.120283	0.193052	0.445913		-0.264254	0.00421447	0.0326161
ENSG00000125657	TNFSF9	0.24871	0.0119873	0.0579827		0.586466	1.72935e-08	2.15955e-07		0.846994	2.52362e-17	4.10918e-16		0.301066	0.00525682	0.030932		0.309367	0.00429881	0.0273612		1.22616	4.91687e-33	6.11724e-31		0.240879	0.0217066	0.5426		0.615955	1.05989e-08	8.67586e-07		0.0960009	0.359665	0.630812
ENSG00000125826	RBCK1	0.164307	0.00253365	0.0177745		0.604956	8.86233e-29	5.11756e-27		0.904486	2.31312e-62	2.19672e-60		-0.0300784	0.581711	0.751918		0.215632	7.47715e-05	0.00098544		0.471207	4.42645e-18	2.19698e-16		-0.0308509	0.572158	0.998951		0.084123	0.123129	0.34232		0.00844423	0.876577	0.951856
ENSG00000125848	FLRT3	-0.159215	0.131639	0.305556		-0.0547223	0.581874	0.762844		-0.990274	8.17096e-22	1.76005e-20		-0.393846	7.85119e-05	0.00105638		-0.287653	0.00332519	0.0222061		-0.116554	0.226471	0.40114		-0.260217	0.0361904	0.66539		0.0328832	0.768776	0.901893		-0.376876	0.00239341	0.021185
ENSG00000125850	OVOL2	NA	NA	NA		0.256001	0.303049	0.515691		0.858967	0.000370272	0.00160695		-0.251365	0.220196	0.424746		0.443108	0.0945885	0.26151		0.24583	0.27417	0.455345		NA	NA	NA		-0.229893	0.464983	0.712084		-0.15619	0.530902	0.767591
ENSG00000125910	S1PR4	NA	NA	NA		-0.318391	0.418961	0.63295		-1.4266	0.00152567	0.00591955		NA	NA	NA		NA	NA	NA		-0.774545	0.0446711	0.121524		NA	NA	NA		NA	NA	NA		-0.505781	0.276992	0.548687
ENSG00000125968	ID1	-0.305095	1.34577e-06	3.23279e-05		-0.516971	3.42785e-16	9.80601e-15		-1.20005	1.10464e-79	1.52426e-77		-0.404658	1.60971e-10	9.41503e-09		-0.35561	2.03303e-08	7.00547e-07		-0.456003	6.42511e-13	1.79678e-11		-0.129097	0.0409321	0.694153		-0.170348	0.00711931	0.0534847		-0.133728	0.0344111	0.150535
ENSG00000126016	AMOT	-0.0585696	0.538773	0.727161		-0.685071	2.26246e-09	3.17034e-08		-1.01097	3.24075e-16	4.84447e-15		0.0793594	0.508921	0.6988		-0.365511	0.0348696	0.132511		0.583062	0.000181599	0.0011585		0.0306013	0.71705	0.998951		-0.0725558	0.526246	0.758576		0.0413616	0.672179	0.854977
ENSG00000126264	HCST	NA	NA	NA		0.83746	3.56195e-06	3.08663e-05		1.49158	1.80451e-14	2.38112e-13		0.0783766	0.737355	0.856383		0.29902	0.163141	0.369132		1.21678	2.39159e-07	2.82838e-06		0.242507	0.299369	0.998951		1.15423	1.64104e-09	1.61605e-07		0.569991	0.00605264	0.0428836
ENSG00000126467	TSKS	NA	NA	NA		0.527429	0.0153165	0.0536927		0.614793	0.00135889	0.00531524		-0.508318	0.187444	0.385324		-0.342799	0.380134	0.612667		0.236901	0.377778	0.561552		NA	NA	NA		0.427247	0.0560762	0.211732		0.0279715	0.896968	0.960139
ENSG00000229105	ASTN2-AS1	NA	NA	NA		-0.510786	0.0872281	0.21554		-0.407088	0.145107	0.304067		0.237743	0.330874	0.5456		0.0254578	0.932602	0.969624		-0.849323	0.00118	0.00597968		-0.127681	0.60534	0.998951		-0.757681	0.00776024	0.0564378		-0.80473	0.0044563	0.0341019
ENSG00000126709	IFI6	3.81565	1.20035e-79	2.11099e-77		5.70688	2.8131e-176	8.799e-174		6.29587	6.9353e-214	2.6039e-211		1.97433	1.20288e-22	2.02751e-20		4.12444	3.60403e-93	1.05937e-90		5.71391	1.6399e-176	8.6616e-174		-0.0294226	0.884327	0.998951		-0.0131317	0.948227	0.980628		-0.125923	0.53357	0.769017
ENSG00000126787	DLGAP5	0.070739	0.183312	0.378361		-0.517827	6.9246e-23	3.03228e-21		-0.760147	2.38181e-45	1.4456e-43		0.100009	0.0586244	0.178805		-0.107488	0.040177	0.145996		-0.0214175	0.68652	0.814082		0.0419733	0.423238	0.998951		0.0264854	0.612529	0.813739		0.0314575	0.549342	0.778831
ENSG00000126803	HSPA2	NA	NA	NA		0.446072	0.0104384	0.0387427		0.867186	5.20862e-06	2.97982e-05		-0.0259675	0.874318	0.937112		0.239076	0.156017	0.359213		0.922586	2.09565e-07	2.49208e-06		0.130152	0.40413	0.998951		0.407342	0.0146905	0.087422		-0.00830826	0.961745	0.986109
ENSG00000267759		0.173909	0.288842	0.502878		0.195289	0.245368	0.448785		-0.406456	0.0201639	0.0603292		-0.107043	0.510094	0.699634		-0.0895663	0.60245	0.783639		-0.296746	0.0769329	0.185095		-0.0473188	0.771535	0.998951		-0.193521	0.228622	0.489976		0.887738	1.23652e-07	5.36021e-06
ENSG00000126882	FAM78A	NA	NA	NA		0.660523	0.00133436	0.00662242		1.00261	1.39103e-07	9.63946e-07		0.120475	0.561047	0.737152		0.214401	0.367471	0.600261		1.05252	1.43794e-07	1.76159e-06		-0.0149594	0.935402	0.998951		0.605854	0.00826739	0.0589659		0.120438	0.527263	0.764746
ENSG00000126953	TIMM8A	-0.19119	0.000111218	0.00144684		-0.547444	1.31016e-27	7.247e-26		-0.606962	1.00193e-32	3.63499e-31		-0.251707	4.23886e-07	1.20541e-05		-0.280562	1.88013e-08	6.53664e-07		-0.203507	5.37252e-05	0.000388411		-0.111818	0.0218996	0.54343		-0.136687	0.00540607	0.0439187		0.0257831	0.599798	0.810691
ENSG00000127083	OMD	NA	NA	NA		-0.0146854	0.969688	0.985743		-0.919615	0.0149374	0.0464075		0.531574	0.08446	0.22801		0.413682	0.246521	0.473031		-0.969882	0.00368454	0.0159305		NA	NA	NA		-0.692832	0.0473597	0.189205		-0.743465	0.0528768	0.199779
ENSG00000127124	HIVEP3	NA	NA	NA		0.039985	0.898028	0.952632		1.45259	4.13884e-06	2.39111e-05		NA	NA	NA		NA	NA	NA		1.30634	3.90084e-05	0.000292125		NA	NA	NA		NA	NA	NA		0.510175	0.100828	0.301334
ENSG00000127152	BCL11B	NA	NA	NA		0.622763	0.0179534	0.061229		0.923416	0.000724478	0.002983		NA	NA	NA		NA	NA	NA		0.892466	0.00131697	0.0065551		NA	NA	NA		NA	NA	NA		0.996689	0.0668749	0.231899
ENSG00000127507	ADGRE2	NA	NA	NA		0.332106	0.0488092	0.137672		1.13957	6.22446e-11	6.07745e-10		-0.14742	0.445603	0.648045		0.314986	0.117796	0.301868		0.621893	0.00223862	0.010394		-0.0584189	0.776568	0.998951		0.25121	0.199194	0.454149		0.245782	0.224411	0.487988
ENSG00000127528	KLF2	NA	NA	NA		0.917206	6.87078e-07	6.79935e-06		1.51935	9.00627e-16	1.30875e-14		-0.602667	0.00729065	0.0394099		0.474348	0.0366088	0.137003		0.585694	0.0150298	0.0510966		0.0862339	0.600678	0.998951		0.0578148	0.772305	0.903934		0.0960637	0.690751	0.864884
ENSG00000127585	FBXL16	-0.0623991	0.544308	0.731389		0.382345	4.53025e-05	0.000320484		0.674142	1.68285e-14	2.22877e-13		-0.113087	0.253897	0.46503		0.271134	0.00401633	0.0258774		0.31031	0.000416538	0.00239379		0.16539	0.119767	0.943653		0.753549	8.08315e-13	1.46554e-10		-0.235542	0.0160477	0.0875396
ENSG00000240409	MTATP8P1	NA	NA	NA		0.0595544	0.849845	0.926753		-0.401604	0.145234	0.304292		0.493834	0.0701909	0.201457		0.108568	0.732979	0.863844		-0.338795	0.227515	0.402276		NA	NA	NA		-0.306948	0.317437	0.589497		0.953807	0.00066087	0.00756884
ENSG00000241404	EGFL8	NA	NA	NA		0.0436784	0.831222	0.916356		-0.387434	0.0580372	0.147673		0.408728	0.0223977	0.0907508		0.0617291	0.771017	0.885661		-0.134044	0.495678	0.669337		0.0911913	0.611297	0.998951		-0.119908	0.504819	0.742466		0.656311	0.000301233	0.00404923
ENSG00000127666	TICAM1	0.430803	2.4707e-12	1.4307e-10		0.597132	3.56515e-21	1.43667e-19		1.09599	5.4728e-67	5.73738e-65		0.223879	0.000427177	0.00425136		0.378939	2.86842e-09	1.12646e-07		0.731086	9.89641e-30	1.04936e-27		0.0396274	0.543645	0.998951		0.129079	0.0443605	0.181522		-0.0615607	0.349748	0.622115
ENSG00000127995	CASD1	0.056157	0.600735	0.770319		0.0759876	0.47706	0.684111		-0.609089	1.18561e-08	9.24244e-08		0.0554388	0.604287	0.76835		-0.232905	0.0296318	0.117994		-0.224338	0.0357002	0.102058		-0.0788004	0.459397	0.998951		-0.128482	0.230286	0.491991		-0.10127	0.342917	0.615186
ENSG00000128165	ADM2	0.221542	0.000173553	0.00211324		1.4015	3.4331e-116	8.43e-114		1.19787	1.46024e-92	2.39338e-90		-0.0515298	0.402618	0.60995		0.13231	0.0352758	0.133584		0.321128	1.13618e-07	1.42114e-06		0.0710829	0.233481	0.998951		0.160017	0.0118108	0.0755206		-0.0255596	0.670301	0.853775
ENSG00000128203	ASPHD2	NA	NA	NA		0.920134	1.32223e-05	0.000103486		0.94301	4.06864e-06	2.35468e-05		-0.0655451	0.768869	0.876082		0.603069	0.00603514	0.0357939		0.760912	0.000432088	0.00247502		0.295511	0.14282	0.976272		0.554579	0.00759501	0.0557167		-0.180168	0.400156	0.666614
ENSG00000128228	SDF2L1	0.37498	7.29951e-12	4.04597e-10		0.986415	7.48575e-76	1.27715e-73		0.977146	6.40343e-73	7.68625e-71		-0.246565	9.96378e-06	0.00018529		0.0870158	0.104258	0.278789		0.423748	7.19884e-15	2.51897e-13		-0.0505333	0.363759	0.998951		0.250464	2.76979e-06	0.000105568		0.285058	1.0584e-07	4.67045e-06
ENSG00000128274	A4GALT	-0.106406	0.397828	0.609557		0.00845212	0.945599	0.975491		-0.443297	0.000457323	0.00195505		-0.0785205	0.583628	0.753332		-0.0329468	0.814543	0.909738		0.672704	2.43312e-07	2.87264e-06		0.0770411	0.646949	0.998951		0.532163	0.00384256	0.0341953		-0.586457	0.00131068	0.0131957
ENSG00000128284	APOL3	1.12152	4.34039e-35	4.9862e-33		1.35432	1.29159e-57	1.63938e-55		1.36773	3.3439e-71	3.912e-69		0.526134	6.12965e-09	2.72542e-07		0.595648	7.88899e-12	4.33559e-10		0.673371	1.62242e-18	8.45745e-17		-0.2422	0.0269993	0.588342		0.0561242	0.611578	0.812923		-0.157538	0.0838677	0.268969
ENSG00000128422	KRT17	NA	NA	NA		0.490559	0.0400268	0.117221		1.11268	0.000210519	0.000951989		-0.236529	0.254239	0.465335		-0.00809289	0.971312	0.98693		1.18489	0.00164036	0.00794025		0.431213	0.101738	0.915789		-0.381615	0.184075	0.434047		0.19107	0.73562	0.887185
ENSG00000128510	CPA4	NA	NA	NA		-0.259884	0.200185	0.392015		-0.856791	1.01462e-05	5.57826e-05		-0.0132892	0.950401	0.97679		-0.392932	0.112022	0.292677		-0.0781687	0.718468	0.835601		-0.210568	0.352829	0.998951		0.0414413	0.899014	0.960718		0.00912547	0.970044	0.988466
ENSG00000128564	VGF	-0.413543	1.67412e-07	4.83729e-06		0.258163	0.00204871	0.0096656		0.862438	9.32679e-24	2.23241e-22		-0.389678	1.08383e-05	0.00019857		-0.107869	0.255638	0.483464		0.569348	2.12065e-09	3.59559e-08		-0.0352009	0.669829	0.998951		0.604113	1.02491e-12	1.84103e-10		0.319209	0.000194774	0.00284057
ENSG00000128573	FOXP2	NA	NA	NA		0.84458	0.182976	0.369496		-1.63736	0.000542062	0.00228853		NA	NA	NA		NA	NA	NA		-1.35472	0.010739	0.0389703		NA	NA	NA		NA	NA	NA		NA	NA	NA
ENSG00000128590	DNAJB9	0.947903	3.00361e-40	3.68848e-38		1.60395	1.1751e-114	2.8326e-112		1.21763	3.23823e-66	3.28802e-64		0.0749044	0.305348	0.519447		0.12414	0.0813217	0.236559		0.52822	1.93497e-13	5.78446e-12		0.00313776	0.965021	0.998951		0.233567	0.000927376	0.0115254		0.138346	0.0530303	0.200152
ENSG00000128596	CCDC136	NA	NA	NA		1.0214	0.000521375	0.00289305		1.26596	6.78699e-06	3.81653e-05		NA	NA	NA		NA	NA	NA		0.882136	0.00121431	0.00612031		NA	NA	NA		NA	NA	NA		0.1423	0.703869	0.871703
ENSG00000128645	HOXD1	-0.0822258	0.310396	0.525068		-0.248158	6.72066e-05	0.000458884		-1.21485	8.68058e-81	1.21336e-78		0.46422	4.79078e-08	1.71479e-06		-0.408038	8.07416e-10	3.47314e-08		-0.710006	5.46259e-27	5.01358e-25		-0.124391	0.0506547	0.749484		-0.367721	2.30488e-09	2.2145e-07		-0.515635	1.36437e-18	4.61324e-16
ENSG00000128849	CGNL1	-0.180447	5.51928e-07	1.44591e-05		-0.473759	3.50189e-40	3.12955e-38		-0.645323	6.50473e-75	8.10932e-73		-0.150322	2.98372e-05	0.000465275		-0.298025	2.88381e-17	2.66409e-15		-0.26731	1.58788e-14	5.35537e-13		-0.0659234	0.0630806	0.815684		-0.0484899	0.168507	0.412289		-0.20987	1.53127e-09	1.03551e-07
ENSG00000128872	TMOD2	NA	NA	NA		1.53345	3.87731e-08	4.61588e-07		1.6588	2.51457e-09	2.10836e-08		0.00854785	0.976601	0.988961		-0.122519	0.675416	0.832575		0.693824	0.040332	0.112061		NA	NA	NA		0.405998	0.0986268	0.300763		0.0389801	0.924438	0.969053
ENSG00000128918	ALDH1A2	NA	NA	NA		0.316638	0.13356	0.294022		0.790813	4.07096e-05	0.000206159		0.00384374	0.985363	0.993069		-0.147398	0.523416	0.728655		-0.133038	0.504076	0.676693		-0.277334	0.263217	0.998951		-0.386812	0.144243	0.376623		-0.4066	0.0849082	0.270804
ENSG00000128951	DUT	-0.0656976	0.103644	0.260989		-0.368303	6.54318e-20	2.41794e-18		-0.62573	1.6108e-51	1.19841e-49		-0.127941	0.00148633	0.0115644		-0.159803	5.8348e-05	0.000800531		-0.16398	5.74287e-05	0.000411678		-0.013569	0.735333	0.998951		0.0178925	0.653808	0.839547		-0.0128281	0.748957	0.894645
ENSG00000128965	CHAC1	NA	NA	NA		2.34844	2.10568e-11	3.80499e-10		1.8735	4.0453e-11	4.03144e-10		NA	NA	NA		NA	NA	NA		-0.249409	0.433509	0.615625		NA	NA	NA		NA	NA	NA		0.472898	0.20794	0.467095
ENSG00000129116	PALLD	-0.200649	0.00101868	0.00860173		0.406176	4.55419e-11	7.90335e-10		0.714075	1.24741e-29	3.91044e-28		-0.112949	0.0882945	0.234873		0.0882511	0.191904	0.407233		0.164694	0.0157321	0.0530079		-0.045405	0.498077	0.998951		-0.228743	0.00120023	0.0140521		-0.242918	0.00112796	0.0116332
ENSG00000129214	SHBG	0.00171055	0.977618	0.990024		0.0765913	0.233546	0.434512		0.722403	3.02232e-34	1.18002e-32		-0.141428	0.0282282	0.107074		0.0674903	0.331114	0.566156		0.411422	1.60816e-10	3.26448e-09		-0.0558483	0.336374	0.998951		0.193293	0.00228907	0.0231291		-0.149463	0.0160251	0.0875115
ENSG00000129226	CD68	NA	NA	NA		0.658834	0.271091	0.478822		-1.49679	0.0138501	0.0433803		NA	NA	NA		NA	NA	NA		1.08225	0.150557	0.302226		NA	NA	NA		NA	NA	NA		NA	NA	NA
ENSG00000129244	ATP1B2	NA	NA	NA		0.843052	0.000239039	0.00144347		1.02098	5.6233e-06	3.20287e-05		0.0835859	0.683546	0.822482		0.98327	1.08385e-05	0.000188919		1.77037	2.06578e-18	1.06692e-16		0.223966	0.331329	0.998951		1.03873	8.01799e-07	3.64283e-05		-0.0342179	0.893787	0.959022
ENSG00000129521	EGLN3	-0.238786	0.224358	0.43055		-0.281522	0.131294	0.290495		-1.34644	4.54437e-13	5.35718e-12		-0.400209	0.0406745	0.138147		-0.38342	0.0388752	0.143217		-0.177906	0.336622	0.521851		-0.0347136	0.876612	0.998951		0.711136	0.00014354	0.00262211		-0.696347	0.000195337	0.002845
ENSG00000129990	SYT5	NA	NA	NA		0.792125	0.0177608	0.060706		1.25395	2.18624e-05	0.00011527		NA	NA	NA		NA	NA	NA		0.590706	0.0366254	0.104076		NA	NA	NA		NA	NA	NA		0.106018	0.743517	0.891734
ENSG00000129991	TNNI3	NA	NA	NA		0.199097	0.310825	0.524967		0.764712	1.06227e-05	5.81845e-05		-0.102187	0.575563	0.748143		0.0970659	0.582038	0.769831		0.433009	0.00886453	0.0332812		0.133545	0.548166	0.998951		0.300112	0.110013	0.3207		-0.26573	0.176022	0.423271
ENSG00000130066	SAT1	-0.175221	6.08629e-05	0.000874866		-0.0687089	0.117361	0.268252		-0.583418	2.17075e-40	1.09177e-38		-0.134463	0.00227031	0.0161535		-0.282092	1.68019e-10	7.83548e-09		-0.126026	0.00407987	0.0173938		-0.0640965	0.1441	0.977347		-0.0553792	0.20925	0.466604		-0.0556859	0.204127	0.462196
ENSG00000130182	ZSCAN10	NA	NA	NA		0.619093	0.0592204	0.160193		0.734879	0.0135326	0.0425219		NA	NA	NA		0.497587	0.128423	0.318962		0.311498	0.297167	0.479347		NA	NA	NA		0.247786	0.44582	0.697943		0.350137	0.311723	0.58571
ENSG00000130222	GADD45G	NA	NA	NA		0.660004	0.0954748	0.230434		1.22196	0.00505826	0.0177182		NA	NA	NA		NA	NA	NA		1.15553	0.0399438	0.111159		NA	NA	NA		NA	NA	NA		NA	NA	NA
ENSG00000130294	KIF1A	NA	NA	NA		0.686517	0.00305634	0.0136221		1.11179	1.36159e-05	7.35804e-05		-0.0763577	0.802892	0.89841		1.05976	0.000869257	0.00763058		1.49693	3.78967e-06	3.52088e-05		NA	NA	NA		0.906726	4.41219e-05	0.00103628		0.456947	0.0952261	0.291001
ENSG00000130303	BST2	0.890668	2.20443e-71	3.60943e-69		1.92981	0	0		2.02672	0	0		0.389873	5.21373e-15	5.55561e-13		1.476	6.0828e-195	3.0258e-192		1.8124	1.0202e-292	9.2121e-290		0.0516417	0.305209	0.998951		0.191085	0.000140377	0.00256917		0.0239216	0.632606	0.831678
ENSG00000130377	ACSBG2	NA	NA	NA		-0.429334	0.0712034	0.184458		-0.610461	0.00680598	0.0231154		0.121635	0.481697	0.678247		0.155358	0.460687	0.67918		-0.547186	0.00591818	0.0238028		-0.0208933	0.9104	0.998951		-0.0226997	0.908592	0.964107		0.138054	0.498728	0.74403
ENSG00000130427	EPO	-0.309032	0.000708904	0.00643075		-0.687844	2.12274e-15	5.71311e-14		-0.965643	2.55576e-28	7.58481e-27		-0.391399	1.77462e-05	0.000300211		-0.302332	0.000534536	0.0051464		-0.342409	8.98612e-05	0.000617903		-0.130205	0.140486	0.975187		0.0996779	0.247582	0.512713		-0.269767	0.00162464	0.0156059
ENSG00000130477	UNC13A	-0.0431563	0.68011	0.820684		0.205932	0.0594855	0.160795		0.618283	1.05591e-10	1.0099e-09		0.00138743	0.989071	0.994394		0.226799	0.0537015	0.178273		0.808324	2.60766e-17	1.19666e-15		0.106267	0.334892	0.998951		0.351981	0.00352748	0.0320981		-0.0271165	0.808785	0.922299
ENSG00000130487	KLHDC7B	1.97403	6.69442e-32	7.27954e-30		4.72489	1.4317e-153	3.9184e-151		6.48325	0	0		0.257454	0.200193	0.399847		2.26029	2.72937e-48	5.14076e-46		3.2003	9.0569e-99	2.88103e-96		0.14203	0.579296	0.998951		0.217429	0.149606	0.385611		-0.558136	0.0108579	0.0661587
ENSG00000130518	KIAA1683	-0.16221	0.224153	0.43042		0.0736869	0.630532	0.795363		0.765702	4.12955e-08	3.03388e-07		-0.0326594	0.814528	0.905895		0.185564	0.26003	0.488864		0.314551	0.0368821	0.10465		0.0558547	0.682707	0.998951		-0.0332652	0.823004	0.92811		0.0769618	0.615469	0.821747
ENSG00000130528	HRC	0.0251962	0.765282	0.874775		0.465672	7.0561e-09	9.28352e-08		0.60451	1.84387e-14	2.42908e-13		-0.0156283	0.855391	0.926339		0.165484	0.049375	0.168444		0.610235	3.86134e-14	1.25541e-12		0.104434	0.221724	0.998951		0.5605	1.89097e-10	2.12051e-08		-0.0297733	0.729492	0.884361
ENSG00000130529	TRPM4	0.0316903	0.596862	0.76821		0.24935	3.79323e-05	0.000272155		0.68105	6.91256e-31	2.31056e-29		-0.023377	0.712582	0.841494		0.317359	8.14754e-07	1.93467e-05		0.519057	3.30618e-17	1.49757e-15		-0.0340295	0.604956	0.998951		0.396939	4.25121e-09	3.76591e-07		0.172167	0.0098731	0.0616277
ENSG00000130589	HELZ2	3.06453	0	0		3.51767	0	0		3.74599	0	0		1.87548	4.2942e-224	4.9762e-221		2.62827	0	0		3.10742	0	0		0.15447	0.00951676	0.394336		0.265134	9.23142e-06	0.000291203		-0.00847571	0.886989	0.955882
ENSG00000130592	LSP1	-0.245016	0.0480671	0.154563		-0.299525	0.00543849	0.0222954		-0.580446	2.46263e-07	1.65796e-06		-0.308236	0.0189141	0.080102		-0.226242	0.0720687	0.218288		0.0810612	0.511582	0.683142		-0.119527	0.364543	0.998951		0.304617	0.00943461	0.0648128		-0.0455089	0.688407	0.8638
ENSG00000130598	TNNI2	-0.194899	0.0962628	0.248275		-0.545667	2.42549e-06	2.17203e-05		-0.946829	2.85023e-16	4.29049e-15		-0.237302	0.0485494	0.15644		-0.335929	0.00390648	0.0253548		-0.0268836	0.817065	0.898601		-0.152428	0.20031	0.998951		0.456639	8.2774e-05	0.00168856		-0.30528	0.00848078	0.0551288
ENSG00000130600	H19	NA	NA	NA		-0.550954	0.0188469	0.0636208		-1.50278	2.09971e-08	1.59037e-07		-0.462782	0.0885521	0.235356		-0.327454	0.224617	0.447436		-0.880269	0.00192022	0.00911681		NA	NA	NA		0.0283708	0.900232	0.960994		0.168664	0.446527	0.705977
ENSG00000130643	CALY	NA	NA	NA		0.962181	0.00304468	0.0135793		0.713374	0.0149602	0.0464612		NA	NA	NA		NA	NA	NA		1.08368	0.000278224	0.0016825		NA	NA	NA		NA	NA	NA		0.631342	0.071945	0.243566
ENSG00000130700	GATA5	NA	NA	NA		0.914066	2.90008e-06	2.55351e-05		0.849627	3.70652e-07	2.44394e-06		0.129572	0.507999	0.698051		0.513288	0.0271978	0.111009		1.09834	4.24457e-10	8.07189e-09		0.288726	0.2159	0.998951		0.428084	0.223916	0.484709		0.343459	0.132157	0.356779
ENSG00000130741	EIF2S3	-0.0657873	0.103255	0.260515		-0.105318	0.00902681	0.0343476		-0.580989	4.4043e-47	2.85563e-45		-0.0792554	0.0500777	0.160181		-0.168309	3.00027e-05	0.000455084		-0.406283	6.92037e-24	5.30745e-22		-0.051899	0.198214	0.998951		0.0247073	0.540002	0.766418		-0.0529493	0.188255	0.44011
ENSG00000130755	GMFG	NA	NA	NA		0.635047	0.00474679	0.0198752		0.635981	0.00303825	0.0111344		0.158086	0.580627	0.751759		0.837158	0.000759281	0.00686217		1.00528	3.18468e-05	0.000243976		NA	NA	NA		1.21881	1.37451e-06	5.82214e-05		0.575827	0.0265514	0.125811
ENSG00000130766	SESN2	0.0604096	0.236823	0.445504		0.875716	8.93607e-63	1.26912e-60		0.907256	4.50834e-68	4.82019e-66		-0.0269441	0.602386	0.766933		0.0356379	0.497753	0.709196		0.215164	4.94814e-05	0.000360618		0.0957326	0.0630538	0.815684		0.0885886	0.0920774	0.288999		0.0207335	0.694568	0.86685
ENSG00000130768	SMPDL3B	0.071567	0.384631	0.597771		0.289539	0.00192079	0.0091525		1.02126	4.53804e-33	1.67845e-31		0.126741	0.128146	0.301288		0.201292	0.0151788	0.0722979		0.665458	2.3646e-17	1.09048e-15		0.0592805	0.540698	0.998951		0.399769	0.000515654	0.00719172		0.564954	1.00697e-07	4.47094e-06
ENSG00000130812	ANGPTL6	NA	NA	NA		1.14735	3.5711e-05	0.000257555		0.792	0.00115784	0.00458549		0.751315	0.00341159	0.0221119		1.25263	5.96094e-06	0.000111624		0.612912	0.0101488	0.0372096		NA	NA	NA		-0.0936852	0.755094	0.894853		0.341215	0.192687	0.446566
ENSG00000130813	C19orf66	1.59104	1.8926e-190	5.9912e-188		1.71459	6.542e-251	2.4209e-248		1.67122	9.5553e-259	4.2264e-256		1.05458	1.66206e-78	7.16658e-76		1.06757	4.02402e-89	1.08425e-86		1.12969	1.4471e-108	5.0636e-106		-0.00897457	0.875049	0.998951		-0.0502553	0.356072	0.626196		0.0174364	0.729942	0.884678
ENSG00000130821	SLC6A8	-0.221195	0.0321658	0.117307		-0.420473	4.4081e-05	0.000312938		-0.600503	5.41868e-09	4.38726e-08		-0.183991	0.0751757	0.210581		-0.209497	0.04187	0.150673		-0.0438516	0.670166	0.803587		-0.0531357	0.607698	0.998951		0.240107	0.0197087	0.106504		-0.321775	0.00178012	0.0167552
ENSG00000130822	PNCK	-0.283162	0.22544	0.432046		-0.227391	0.258898	0.464796		-0.665969	0.000758339	0.00311052		-0.243826	0.282891	0.496478		-0.375154	0.0651467	0.20378		-0.106685	0.59068	0.745957		0.144086	0.594802	0.998951		0.709467	0.000512179	0.0071484		-0.421882	0.0372243	0.158059
ENSG00000130876	SLC7A10	0.0263992	0.868681	0.93624		-0.453121	0.00306833	0.0136639		-0.608361	1.68593e-05	9.00081e-05		0.374331	0.00583743	0.0335447		-0.318564	0.0664287	0.206492		-0.168127	0.255248	0.434145		0.163588	0.223593	0.998951		0.0411381	0.746477	0.890133		-0.0283568	0.810251	0.922822
ENSG00000131018	SYNE1	0.0955024	0.031008	0.114373		0.13507	0.00311605	0.0138483		0.609161	7.75219e-42	4.19281e-40		0.142956	0.00113802	0.00936949		0.0662468	0.146228	0.345239		0.3057	8.25373e-12	2.0004e-10		0.093996	0.033233	0.635316		0.00426912	0.926108	0.971878		-0.121494	0.00760788	0.0507916
ENSG00000131019	ULBP3	NA	NA	NA		0.989113	5.5351e-05	0.000384835		0.918415	0.000158254	0.000732703		0.155861	0.504968	0.695876		0.524476	0.0256599	0.106527		0.685433	0.00239925	0.011021		0.305513	0.179758	0.998951		0.432956	0.0507967	0.198481		0.445659	0.0656493	0.228896
ENSG00000131037	EPS8L1	0.102627	0.288742	0.502774		1.01377	6.60637e-28	3.6931e-26		1.57054	3.13472e-66	3.19297e-64		0.056954	0.521973	0.708848		0.258935	0.00263419	0.0184095		0.804592	4.81407e-20	2.79007e-18		0.0678037	0.493481	0.998951		0.271618	0.00270392	0.0262667		0.228935	0.0213801	0.107232
ENSG00000131055	COX4I2	NA	NA	NA		-0.927885	0.0641054	0.170132		-1.35486	0.0020694	0.00783524		NA	NA	NA		NA	NA	NA		0.171863	0.711489	0.830694		NA	NA	NA		NA	NA	NA		NA	NA	NA
ENSG00000131095	GFAP	NA	NA	NA		0.130655	0.750877	0.871749		1.47286	0.000601175	0.0025141		NA	NA	NA		NA	NA	NA		-0.204186	0.576028	0.734412		NA	NA	NA		NA	NA	NA		NA	NA	NA
ENSG00000131142	CCL25	NA	NA	NA		NA	NA	NA		4.36797	0.000198033	0.000899842		NA	NA	NA		NA	NA	NA		NA	NA	NA		NA	NA	NA		NA	NA	NA		NA	NA	NA
ENSG00000131196	NFATC1	NA	NA	NA		1.51075	3.38254e-06	2.9516e-05		2.21041	5.76186e-15	7.93368e-14		NA	NA	NA		0.794274	0.0140606	0.0684163		1.84225	1.83678e-11	4.23533e-10		NA	NA	NA		0.276566	0.499957	0.738647		0.464118	0.178134	0.426056
ENSG00000131242	RAB11FIP4	-0.22641	1.13897e-07	3.39428e-06		-0.749685	4.6439e-69	7.17729e-67		-0.67513	3.25404e-57	2.79441e-55		-0.273966	9.96938e-11	6.04059e-09		-0.308418	4.74288e-13	3.05687e-11		-0.20847	7.62438e-07	8.16173e-06		-0.16956	6.11331e-05	0.0142974		-0.139485	0.00106671	0.0128535		-0.23109	4.16156e-08	2.05534e-06
ENSG00000268367		NA	NA	NA		0.400467	0.41331	0.627299		-0.387268	0.296286	0.503903		NA	NA	NA		NA	NA	NA		-0.39473	0.257688	0.436889		NA	NA	NA		NA	NA	NA		-1.15102	0.00509563	0.0376949
ENSG00000131400	NAPSA	NA	NA	NA		1.02261	0.116776	0.267239		1.39425	0.00980724	0.032022		NA	NA	NA		NA	NA	NA		-0.387629	0.362322	0.546794		NA	NA	NA		NA	NA	NA		NA	NA	NA
ENSG00000131482	G6PC	0.0453614	0.828991	0.91189		0.399778	0.050668	0.141834		-0.707894	0.000444047	0.00190132		0.273217	0.188105	0.386102		-0.393978	0.0580203	0.187973		-0.87117	1.55297e-05	0.00012756		-0.102654	0.623342	0.998951		0.611664	0.00351228	0.0319898		-1.44679	8.35459e-13	1.13344e-10
ENSG00000131747	TOP2A	0.0275895	0.553814	0.737491		-0.349939	5.55218e-14	1.29669e-12		-0.610408	3.90081e-39	1.86874e-37		0.0974946	0.036229	0.127752		-0.0594552	0.201242	0.418714		0.00379905	0.934979	0.964919		0.0235676	0.612386	0.998951		0.00086378	0.985186	0.994257		-0.022761	0.624814	0.827438
ENSG00000131781	FMO5	-0.0914824	0.303519	0.518243		-0.262092	0.00271517	0.0123273		-0.840594	4.44422e-22	9.72878e-21		-0.0700633	0.428906	0.633047		-0.184966	0.0348616	0.132507		-0.563822	9.34831e-11	1.96167e-09		-0.0734167	0.40677	0.998951		0.329514	0.00017314	0.00302878		-0.359002	3.9385e-05	0.000743007
ENSG00000131969	ABHD12B	NA	NA	NA		-0.324951	0.144038	0.31071		-0.68098	0.000367002	0.00159383		-0.0621223	0.760689	0.87072		-0.208523	0.360176	0.594117		-0.925817	5.28081e-07	5.83139e-06		0.0500145	0.820503	0.998951		-0.137693	0.537938	0.765173		-0.550033	0.00798751	0.0527969
ENSG00000132000	PODNL1	NA	NA	NA		-0.0712149	0.808185	0.903845		0.652122	0.0153643	0.047528		-0.412582	0.0901193	0.237988		0.231743	0.403324	0.633561		0.234902	0.352328	0.536951		NA	NA	NA		-0.212498	0.419764	0.677885		0.55225	0.0335844	0.148101
ENSG00000132024	CC2D1A	0.00925622	0.878226	0.941088		0.294938	1.25082e-06	1.18089e-05		0.715886	4.32288e-32	1.52382e-30		0.0454678	0.452403	0.65322		0.115616	0.0575028	0.186699		0.382833	3.75584e-10	7.19625e-09		0.0705776	0.246101	0.998951		0.0775737	0.202272	0.458001		0.135077	0.0271854	0.127698
ENSG00000132031	MATN3	-0.0435795	0.543523	0.730699		0.10433	0.134153	0.294959		-0.640988	5.26196e-20	1.02105e-18		-0.0707594	0.315523	0.530045		0.0636984	0.366495	0.599596		-0.130318	0.0656662	0.163672		-0.079756	0.257567	0.998951		0.162566	0.0202454	0.108528		-0.197196	0.00479407	0.0359481
ENSG00000132109	TRIM21	1.72739	1.5198e-184	4.5103e-182		1.94213	5.7779e-219	1.9715e-216		2.17177	5.6695e-262	2.6531e-259		0.951786	1.37558e-52	4.32283e-50		1.22659	5.26051e-86	1.37911e-83		1.59893	1.5297e-138	6.391e-136		0.118939	0.0684393	0.829628		0.256012	0.000130593	0.00241516		0.086863	0.194891	0.448938
ENSG00000132130		NA	NA	NA		1.02388	0.0553428	0.151957		3.10779	4.25951e-06	2.45774e-05		NA	NA	NA		NA	NA	NA		0.923828	0.134672	0.279354		NA	NA	NA		NA	NA	NA		NA	NA	NA
ENSG00000132256	TRIM5	0.972759	9.0698e-163	2.4846e-160		1.51261	0	0		1.67666	0	0		0.517674	1.5447e-47	4.69513e-45		0.589245	1.06142e-60	2.31366e-58		0.953783	2.1824e-153	1.0355e-150		0.123182	0.000714913	0.0888023		0.176489	1.21152e-06	5.23463e-05		0.149469	4.81867e-05	0.000874524
ENSG00000132274	TRIM22	1.99715	1.3315e-261	5.9273e-259		4.17872	0	0		4.43093	0	0		1.11836	1.68508e-98	9.4676e-96		1.91427	6.8926e-247	5.1429e-244		2.61932	0	0		0.0217323	0.712596	0.998951		-0.0921968	0.133411	0.359968		0.0613531	0.329069	0.601901
ENSG00000132530	XAF1	3.57053	0	0		5.30561	0	0		4.94883	0	0		2.9285	0	0		3.98222	0	0		3.94281	0	0		0.103694	0.122245	0.950658		-0.074394	0.347755	0.618905		0.152651	0.0310753	0.140385
ENSG00000132535	DLG4	0.203278	0.0119426	0.057818		0.658375	1.79845e-15	4.87327e-14		0.685021	1.85761e-16	2.83327e-15		0.20344	0.0114313	0.0552525		0.425811	5.98557e-07	1.4736e-05		0.701901	4.15473e-16	1.67343e-14		0.0541957	0.521005	0.998951		0.469154	1.17922e-08	9.45323e-07		0.52653	1.20415e-09	8.27022e-08
ENSG00000132744	ACY3	0.106076	0.276295	0.489712		0.513393	1.22411e-08	1.55825e-07		1.1306	1.40972e-37	6.30451e-36		-0.0837485	0.376435	0.587811		0.186053	0.033945	0.129939		0.576965	3.2951e-11	7.36739e-10		-0.0248819	0.818793	0.998951		0.267074	0.00788178	0.0570547		0.0438197	0.645197	0.839219
ENSG00000132881	RSG1	0.00674679	0.948603	0.975456		0.224956	0.0562969	0.153983		0.863275	8.9728e-12	9.48667e-11		-0.205097	0.0700885	0.201194		-0.0503866	0.685464	0.838316		0.284354	0.0396903	0.110607		-0.0123569	0.912614	0.998951		0.0387757	0.743639	0.888394		-0.0172053	0.890022	0.957321
ENSG00000133106	EPSTI1	7.47698	1.6862e-146	4.532e-144		9.05357	6.703e-261	2.6286e-258		9.96262	1.5783e-278	7.606e-276		5.87568	6.3125e-162	5.0887e-159		6.37966	8.8223e-291	6.8461e-288		8.02728	0	0		0.488077	0.270779	0.998951		-1.0411	0.0101515	0.0680607		-0.354186	0.480401	0.730238
ENSG00000133112	TPT1	0.0619661	0.30142	0.516633		-0.300222	5.47218e-07	5.51712e-06		-0.634795	3.21831e-26	8.80644e-25		-0.00545189	0.927591	0.96431		-0.307311	2.95369e-07	7.81845e-06		-0.434583	4.11221e-13	1.17582e-11		-0.00877089	0.883697	0.998951		0.138634	0.0207492	0.110617		-0.00255763	0.965952	0.987427
ENSG00000133134	BEX2	NA	NA	NA		1.0161	3.30358e-08	3.9761e-07		2.0877	8.32624e-37	3.62815e-35		-0.312482	0.170128	0.361614		0.243664	0.17533	0.386039		1.53445	2.98407e-20	1.75859e-18		0.242881	0.299838	0.998951		0.219143	0.167584	0.411276		-0.0769526	0.750287	0.895455
ENSG00000133302	SLF1	0.0893843	0.263881	0.477211		-0.144682	0.070359	0.182868		-0.658106	2.21821e-15	3.14691e-14		-0.012945	0.870002	0.934375		-0.0710818	0.370788	0.603819		-0.0177476	0.827028	0.904865		-0.0612494	0.435246	0.998951		-0.113126	0.153287	0.390374		0.129568	0.103397	0.306056
ENSG00000133321	RARRES3	0.550494	0.00120358	0.00988328		1.4511	1.05182e-26	5.62841e-25		1.61367	6.94324e-40	3.43324e-38		0.402359	0.0395167	0.135512		0.629826	0.000281628	0.00301356		1.04315	1.72819e-13	5.20185e-12		-0.0410884	0.840181	0.998951		0.232461	0.247447	0.512575		-0.0458885	0.753329	0.8967
ENSG00000133433	GSTT2B	-0.00806436	0.947907	0.975168		0.326335	0.0099317	0.037177		0.747968	1.80554e-08	1.37953e-07		0.0647331	0.59003	0.757496		0.143649	0.269111	0.499493		0.508957	0.000199202	0.00125169		0.0469485	0.708581	0.998951		0.158371	0.199747	0.454716		0.649607	9.25474e-07	3.0865e-05
ENSG00000133454	MYO18B	NA	NA	NA		0.495183	0.122609	0.277017		0.819093	0.0129504	0.0409595		NA	NA	NA		NA	NA	NA		0.583896	0.0568909	0.146629		NA	NA	NA		NA	NA	NA		0.171286	0.582906	0.800444
ENSG00000233942	AC004012.1	NA	NA	NA		0.0789879	0.825908	0.913479		-0.383906	0.324257	0.533963		NA	NA	NA		NA	NA	NA		0.445254	0.228051	0.402867		NA	NA	NA		NA	NA	NA		1.18888	0.00693993	0.0474862
ENSG00000133943	C14orf159	0.370947	5.28965e-19	4.56673e-17		0.680897	5.17e-62	7.26398e-60		0.698618	2.94727e-68	3.17215e-66		0.178137	1.16048e-05	0.000209101		0.36906	2.48491e-19	2.57793e-17		0.377816	3.53149e-21	2.23153e-19		0.0123567	0.770987	0.998951		-0.0351963	0.415001	0.674007		0.0335492	0.418667	0.683698
ENSG00000134013	LOXL2	-0.329568	0.000248353	0.00280776		-0.715156	1.93454e-14	4.72379e-13		-1.64704	3.7202e-48	2.49733e-46		-0.138054	0.193357	0.391635		-0.607723	2.79621e-07	7.44121e-06		-0.777135	2.23053e-11	5.09292e-10		0.00887112	0.93453	0.998951		-0.427278	0.00115477	0.0136685		-0.645366	4.061e-08	2.01474e-06
ENSG00000134057	CCNB1	-0.0584587	0.201654	0.403054		-0.520957	2.17451e-30	1.33489e-28		-0.591451	8.21903e-38	3.71167e-36		-0.0710851	0.120829	0.289792		-0.113719	0.0123328	0.0620963		0.00755088	0.869045	0.929192		-0.0320428	0.481348	0.998951		-0.00466298	0.918079	0.968656		0.00693508	0.878731	0.952598
ENSG00000134107	BHLHE40	-0.350337	0.000975583	0.00829187		-0.337511	0.00143417	0.00706038		-0.806666	2.38462e-14	3.10597e-13		-0.502708	2.83089e-06	6.31619e-05		-0.220605	0.0372685	0.138831		-0.200638	0.0578559	0.14857		-0.192479	0.0716007	0.835961		0.201867	0.0570464	0.213731		-0.525826	6.85007e-07	2.35236e-05
ENSG00000134109	EDEM1	0.190927	1.8833e-09	7.79874e-08		0.596869	1.93252e-79	3.38499e-77		0.739553	9.5667e-121	2.1601e-118		0.0770162	0.0166877	0.0728701		0.1062	0.000826802	0.00733423		0.273701	8.51368e-18	4.10195e-16		0.0350096	0.274978	0.998951		0.155991	8.99846e-07	4.04097e-05		0.0885205	0.00552552	0.0399736
ENSG00000134222	PSRC1	-0.0920038	0.0649659	0.190404		-0.599306	4.43046e-36	3.44396e-34		-0.670884	5.8339e-41	3.04807e-39		-0.170439	0.000431161	0.00428412		-0.242208	2.21723e-07	6.09267e-06		-0.102265	0.0327364	0.0951995		-0.131169	0.00583754	0.30882		-0.069224	0.141318	0.372014		0.0131738	0.778602	0.908843
ENSG00000134240	HMGCS2	NA	NA	NA		-0.523796	0.238351	0.440494		-0.959748	0.00695023	0.0235311		NA	NA	NA		NA	NA	NA		0.162799	0.62358	0.771116		NA	NA	NA		NA	NA	NA		-0.552143	0.159236	0.398847
ENSG00000134242	PTPN22	NA	NA	NA		NA	NA	NA		1.83756	0.014163	0.0442386		NA	NA	NA		NA	NA	NA		1.791	0.0336571	0.0973612		NA	NA	NA		NA	NA	NA		NA	NA	NA
ENSG00000134285	FKBP11	0.1319	0.00990728	0.0500636		0.551691	1.09899e-31	7.00849e-30		0.726316	2.95365e-56	2.458e-54		0.0695665	0.18376	0.380298		0.0338581	0.49295	0.705252		0.106176	0.0269461	0.0816663		-0.0725127	0.142484	0.975584		-0.0400989	0.388901	0.653388		0.0133454	0.769757	0.904449
ENSG00000134294	SLC38A2	0.0641195	0.331644	0.547678		0.296782	7.03429e-06	5.77135e-05		-0.84745	1.11096e-37	4.9753e-36		0.255726	0.00010893	0.00138334		-0.0940688	0.154668	0.35738		-0.295206	7.86948e-06	6.86049e-05		0.00203648	0.975402	0.998951		0.0462958	0.483538	0.726545		-0.292193	9.69113e-06	0.000234314
ENSG00000134321	RSAD2	9.70502	4.1825e-203	1.3856e-200		10.5618	3.9631e-251	1.4875e-248		11.5631	1.4221e-207	5.2179e-205		7.84541	6.3992e-193	6.2446e-190		7.28006	1.5392e-211	8.2948e-209		8.10355	1.1884e-218	7.2316e-216		-0.266361	0.593003	0.998951		-0.100523	0.805385	0.920091		-0.772016	0.128079	0.350593
ENSG00000134324	LPIN1	0.024307	0.582397	0.758687		0.336303	7.53592e-15	1.91303e-13		0.654752	1.0183e-53	8.01948e-52		-0.0230497	0.604132	0.768349		0.191575	1.29026e-05	0.000219763		0.55154	1.20728e-37	1.7694e-35		-0.0125485	0.779993	0.998951		0.239279	6.63495e-08	4.22027e-06		0.0454205	0.291931	0.564807
ENSG00000134326	CMPK2	5.48826	0	0		7.66224	0	0		7.87179	0	0		4.57689	0	0		5.28581	0	0		6.37471	0	0		0.102837	0.365709	0.998951		-0.150213	0.32123	0.593849		0.115199	0.354674	0.62653
ENSG00000134333	LDHA	-0.133633	0.0389127	0.133859		-0.479767	1.20258e-13	2.74515e-12		-0.869508	3.5872e-41	1.8926e-39		-0.0913674	0.158106	0.344707		-0.239494	0.000213539	0.00239737		-0.203074	0.00169572	0.00817008		-0.042564	0.510722	0.998951		0.156387	0.01563	0.0910017		-0.201259	0.00186358	0.0173992
ENSG00000134343	ANO3	NA	NA	NA		1.15683	6.31275e-13	1.33975e-11		1.35092	1.39287e-17	2.30402e-16		0.326183	0.0413144	0.139528		0.423824	0.0119563	0.0606096		0.626082	0.00013053	0.000860758		-0.261974	0.175678	0.998951		0.0812676	0.69081	0.860739		0.204441	0.243563	0.510668
ENSG00000134363	FST	-0.210023	0.000642066	0.00594684		0.165984	0.00766448	0.0299178		-0.69934	7.83176e-30	2.48408e-28		-0.176882	0.00467752	0.0282127		-0.312421	8.23446e-07	1.95292e-05		-0.930678	2.15845e-50	4.25503e-48		-0.0299635	0.626053	0.998951		-0.201206	0.00134337	0.0152955		-0.755999	5.94502e-34	1.45178e-30
ENSG00000134470	IL15RA	NA	NA	NA		1.4545	6.40059e-19	2.26949e-17		2.04588	4.6104e-38	2.12361e-36		-0.263954	0.224511	0.430116		1.37271	5.11889e-06	9.75506e-05		1.07217	8.64153e-06	7.48229e-05		-0.168971	0.446772	0.998951		-0.195015	0.550758	0.77294		-0.638182	0.0050617	0.0375071
ENSG00000134531	EMP1	NA	NA	NA		0.447249	0.0840516	0.209483		-1.63376	2.08704e-07	1.419e-06		-0.421527	0.139424	0.317506		-0.727873	0.0234698	0.0995438		-1.17346	1.072e-05	9.11009e-05		NA	NA	NA		-0.56211	0.0578318	0.21584		-0.294525	0.330039	0.603261
ENSG00000134548	SPX	NA	NA	NA		1.67662	0.000261662	0.00156461		1.40366	0.000438535	0.00187896		NA	NA	NA		NA	NA	NA		2.80154	1.97277e-07	2.35898e-06		NA	NA	NA		NA	NA	NA		NA	NA	NA
ENSG00000134575	ACP2	0.0093341	0.847787	0.923405		0.339396	3.15677e-12	6.23147e-11		0.635671	6.01682e-39	2.85702e-37		-0.102687	0.0371362	0.130012		0.16797	0.000608276	0.00570351		0.388474	3.41605e-15	1.22754e-13		0.00297929	0.951369	0.998951		0.194173	6.87801e-05	0.00145988		0.0437199	0.371787	0.640777
ENSG00000134684	YARS	-0.0254254	0.517904	0.711121		0.666373	3.63119e-63	5.21344e-61		0.625751	7.23602e-57	6.06867e-55		-0.161639	5.69501e-05	0.000804198		-0.0809644	0.0421085	0.151195		0.0624243	0.115921	0.250288		0.0318889	0.418724	0.998951		0.0269944	0.498419	0.737835		0.0744458	0.0587792	0.213839
ENSG00000134690	CDCA8	-0.0833368	0.0404581	0.136978		-0.520549	5.68313e-38	4.68083e-36		-0.593509	1.20133e-45	7.40261e-44		-0.0691288	0.0896633	0.237303		-0.107394	0.00735138	0.0418231		-0.0473704	0.249359	0.427453		0.0256408	0.522106	0.998951		0.00302618	0.939623	0.976843		0.0147628	0.712618	0.875921
ENSG00000134716	CYP2J2	0.621435	3.72471e-11	1.91547e-09		1.21271	3.79206e-39	3.26664e-37		0.720013	1.79214e-16	2.736e-15		0.344123	0.000298282	0.00316568		0.618965	3.36341e-09	1.30762e-07		0.439962	6.12965e-06	5.4739e-05		0.0155829	0.871511	0.998951		0.107917	0.275282	0.544224		-0.195776	0.051969	0.197677
ENSG00000134762	DSC3	NA	NA	NA		-0.560496	5.06871e-05	0.000355798		-0.589437	9.40285e-05	0.000451798		-0.274948	0.0118021	0.056602		-0.295357	0.0648841	0.203254		-0.0713314	0.661681	0.798622		-0.0610881	0.603296	0.998951		-0.219039	0.244685	0.508777		-0.00461892	0.980519	0.992295
ENSG00000134780	DAGLA	-0.032869	0.528353	0.719059		0.466905	3.31597e-18	1.11554e-16		0.766564	4.65289e-47	3.01076e-45		-0.0249158	0.640402	0.792901		0.253775	2.72992e-06	5.534e-05		0.519365	5.35482e-22	3.53532e-20		0.0663394	0.207359	0.998951		0.00672416	0.899366	0.960718		0.0433606	0.415912	0.681445
ENSG00000134830	C5AR2	NA	NA	NA		1.46033	0.00625869	0.0251477		1.5234	0.000476574	0.00203036		NA	NA	NA		NA	NA	NA		0.935697	0.0631791	0.15903		NA	NA	NA		NA	NA	NA		NA	NA	NA
ENSG00000134871	COL4A2	NA	NA	NA		-0.726306	0.000358685	0.00207762		-1.06272	3.37351e-08	2.50292e-07		-0.112333	0.495779	0.689128		-0.218367	0.262233	0.491104		-0.379307	0.0220324	0.0696031		-0.105774	0.501714	0.998951		-0.250429	0.153142	0.390208		-0.260455	0.130253	0.354032
ENSG00000134955	SLC37A2	-0.148396	0.0409328	0.138074		-0.442412	1.2658e-08	1.60743e-07		-0.976742	1.0968e-32	3.96578e-31		-0.0301932	0.767314	0.874936		0.0599939	0.648177	0.815159		0.0991345	0.455614	0.63538		-0.017549	0.806845	0.998951		0.00190039	0.981119	0.993336		0.102793	0.171264	0.41656
ENSG00000135094	SDS	NA	NA	NA		0.703305	0.0287114	0.0896317		0.651458	0.0131382	0.041456		NA	NA	NA		NA	NA	NA		0.379937	0.194055	0.359842		NA	NA	NA		NA	NA	NA		0.113811	0.699932	0.869644
ENSG00000135097	MSI1	NA	NA	NA		-0.0169485	0.911158	0.959537		0.767519	1.19538e-07	8.36894e-07		-0.249205	0.10438	0.262599		-0.248314	0.0994617	0.270175		0.681888	8.16164e-07	8.69033e-06		0.0776124	0.617924	0.998951		0.328987	0.0635556	0.229607		-0.162053	0.334022	0.607508
ENSG00000135114	OASL	7.45753	2.2694e-213	7.8846e-211		7.68314	4.0369e-301	1.9642e-298		8.92267	1.1674e-234	4.7116e-232		4.76672	3.0134e-171	2.5396e-168		4.96744	2.6891e-149	1.0229e-146		6.02526	1.5793e-151	7.3682e-149		0.434927	0.186739	0.998951		0.745415	0.0739951	0.252108		0.139787	0.719399	0.879513
ENSG00000135116	HRK	NA	NA	NA		0.810426	0.00540706	0.0221734		1.52914	1.02948e-07	7.25625e-07		NA	NA	NA		NA	NA	NA		0.783097	0.0139677	0.0481704		NA	NA	NA		NA	NA	NA		0.156238	0.690679	0.864884
ENSG00000135245	HILPDA	-0.127905	0.106355	0.265377		-0.31688	1.63043e-05	0.000125808		-0.615928	1.13071e-16	1.75273e-15		-0.170573	0.0319816	0.117092		-0.265232	0.000306067	0.00323518		-0.0146225	0.844529	0.915923		-0.0878817	0.264491	0.998951		0.121497	0.103249	0.309201		-0.208093	0.0051094	0.0377587
ENSG00000135253	KCP	0.0641851	0.521317	0.713742		0.47537	4.62809e-06	3.91747e-05		0.591971	2.01694e-08	1.53307e-07		-0.0277586	0.782607	0.884829		0.155254	0.139693	0.336358		0.449606	2.26766e-05	0.000180183		0.129887	0.204792	0.998951		0.143366	0.167836	0.41158		0.451163	1.86664e-05	0.000406189
ENSG00000135324	MRAP2	NA	NA	NA		-1.01461	0.00272448	0.0123675		-0.886827	0.00247603	0.00921277		NA	NA	NA		NA	NA	NA		-0.377768	0.163275	0.319731		NA	NA	NA		NA	NA	NA		-0.0446411	0.876062	0.951618
ENSG00000135374	ELF5	NA	NA	NA		-1.26668	4.24049e-14	1.00103e-12		-1.14535	1.60237e-13	1.95906e-12		0.127488	0.359171	0.572646		-0.718394	4.95098e-06	9.48164e-05		-0.676375	5.18538e-07	5.7396e-06		-0.375736	0.0147296	0.471419		-0.612321	5.93631e-05	0.00130424		-0.269566	0.0376595	0.159507
ENSG00000135407	AVIL	0.0964184	0.333909	0.550142		0.14227	0.179328	0.364108		0.611584	3.43834e-11	3.45536e-10		-0.0141576	0.884428	0.942175		-0.0358801	0.74067	0.867956		-0.0745946	0.435376	0.617182		0.0286836	0.762654	0.998951		-0.114413	0.246639	0.511633		-0.146923	0.11718	0.33164
ENSG00000135439	AGAP2	0.137217	0.155785	0.339978		0.426468	1.13314e-05	8.96211e-05		1.10549	5.59686e-31	1.87855e-29		0.0827507	0.318829	0.533417		0.225543	0.0167514	0.0779027		0.602073	1.24589e-10	2.5701e-09		0.141285	0.162849	0.998951		0.320029	0.00309148	0.0289873		0.506415	3.40978e-06	9.58313e-05
ENSG00000135447	PPP1R1A	NA	NA	NA		-0.603082	0.034948	0.105072		0.96836	0.000794953	0.00324709		-0.428836	0.0520811	0.164644		0.0967463	0.758032	0.877648		0.781521	0.00948221	0.0351803		NA	NA	NA		-0.542674	0.0546922	0.208358		0.0960725	0.755128	0.897634
ENSG00000135486	HNRNPA1	-0.0913244	0.0139815	0.0644136		-0.224547	1.49604e-09	2.14675e-08		-0.908631	4.9099e-132	1.2386e-129		-0.110696	0.00289793	0.0194887		-0.164757	9.15788e-06	0.000163415		-0.454933	1.72551e-34	2.25565e-32		-0.0684064	0.0656145	0.82469		0.0606231	0.102641	0.30805		-0.0539666	0.146108	0.378718
ENSG00000135506	OS9	0.023915	0.632807	0.791764		0.298171	2.14226e-09	3.01315e-08		0.67302	8.87701e-42	4.78514e-40		0.00971035	0.846248	0.922363		0.122276	0.014269	0.0690322		0.312721	3.44549e-10	6.6517e-09		-0.0186527	0.709776	0.998951		0.150545	0.00258216	0.0253897		0.00384157	0.938677	0.975195
ENSG00000135525	MAP7	NA	NA	NA		0.618105	0.075194	0.19224		1.26909	0.000925065	0.00373555		NA	NA	NA		NA	NA	NA		1.08712	0.0010035	0.00518381		NA	NA	NA		NA	NA	NA		0.692581	0.0951438	0.290863
ENSG00000135596	MICAL1	-0.021585	0.773248	0.879374		0.350883	3.52701e-06	3.06141e-05		0.589657	7.26406e-15	9.90913e-14		-0.0532831	0.484396	0.680032		0.249466	0.00110832	0.00932413		0.518103	1.52164e-11	3.54666e-10		0.107207	0.160065	0.998951		0.294899	0.000107047	0.00205208		0.518915	1.45691e-11	1.59304e-09
ENSG00000135625	EGR4	NA	NA	NA		0.877802	0.000234074	0.00141609		1.66677	4.96736e-09	4.04008e-08		-0.29235	0.233516	0.440506		0.125162	0.64646	0.814319		0.605799	0.060585	0.153828		-0.143149	0.537779	0.998951		0.219578	0.471032	0.716595		-0.52479	0.220517	0.483091
ENSG00000230732	AC016949.1	NA	NA	NA		0.306095	0.158627	0.333554		-0.380994	0.0742234	0.180263		0.244636	0.19351	0.391701		0.349111	0.110557	0.290075		-0.776615	0.00015233	0.000992133		-0.14124	0.44805	0.998951		-0.208248	0.308634	0.579566		-0.707321	0.00128267	0.0129612
ENSG00000135678	CPM	NA	NA	NA		-0.210618	0.481476	0.687534		-1.06192	0.000171033	0.000785896		NA	NA	NA		0.153663	0.661475	0.824315		-0.0690612	0.819486	0.899956		NA	NA	NA		-0.32515	0.293578	0.563505		-0.424793	0.158421	0.397691
ENSG00000135697	BCO1	NA	NA	NA		1.05564	0.0150239	0.0528262		1.7883	3.78353e-05	0.00019254		NA	NA	NA		NA	NA	NA		1.20904	0.00293813	0.0131427		NA	NA	NA		NA	NA	NA		NA	NA	NA
ENSG00000135709	KIAA0513	0.245097	0.000541055	0.00519712		0.52962	9.25228e-12	1.72898e-10		1.20647	2.65823e-58	2.3073e-56		0.285775	6.14502e-05	0.000857297		0.540833	1.7062e-11	9.06859e-10		0.992021	3.09784e-35	4.16912e-33		0.246017	0.000866885	0.0992082		0.488652	1.88692e-10	2.12051e-08		0.235178	0.00465563	0.0351499
ENSG00000135747	ZNF670-ZNF695	0.129872	0.0300372	0.111718		-0.0823995	0.152159	0.323579		-0.717695	8.21304e-35	3.27801e-33		0.299146	3.68515e-07	1.07095e-05		-0.207918	0.000388353	0.00394705		-0.254542	8.9468e-06	7.7132e-05		0.0441902	0.438151	0.998951		-0.0530736	0.357784	0.628131		-0.200566	0.000345689	0.004544
ENSG00000135828	RNASEL	NA	NA	NA		1.93092	1.61186e-10	2.63207e-09		2.34382	8.6179e-16	1.25344e-14		0.170096	0.507274	0.697417		0.932023	0.000628484	0.00585619		1.46339	9.63055e-09	1.45723e-07		NA	NA	NA		0.692844	0.0073297	0.0544813		0.272037	0.277932	0.549562
ENSG00000135842	FAM129A	NA	NA	NA		1.76003	1.02001e-06	9.82756e-06		3.08491	5.59179e-13	6.56081e-12		NA	NA	NA		NA	NA	NA		3.05203	2.99838e-12	7.7074e-11		NA	NA	NA		NA	NA	NA		0.172828	0.755822	0.897819
ENSG00000135899	SP110	2.05108	0	0		2.5392	0	0		2.73964	0	0		1.23081	4.5682e-156	3.3879e-153		1.84696	0	0		1.92393	0	0		0.049861	0.311398	0.998951		0.143224	0.00359392	0.0325759		0.0352237	0.472436	0.724603
ENSG00000135917	SLC19A3	-0.190641	0.0620464	0.18452		-0.53984	1.69818e-10	2.76614e-09		-1.13105	3.20861e-40	1.60874e-38		-0.342451	0.00158215	0.012167		-0.34588	5.53542e-05	0.000767051		-0.550739	3.69644e-11	8.23185e-10		-0.185647	0.0724129	0.837305		-0.0848003	0.31626	0.588025		-0.451131	6.26311e-08	2.91633e-06
ENSG00000136010	ALDH1L2	0.135184	0.0279046	0.1066		2.19829	8.9804e-289	4.0681e-286		2.61765	0	0		-0.136273	0.0640066	0.189628		0.329646	2.99122e-07	7.89613e-06		0.685362	1.82267e-32	2.19923e-30		0.0197521	0.757401	0.998951		0.156042	0.0189649	0.103932		0.346727	1.12853e-08	6.44229e-07
ENSG00000136147	PHF11	0.693057	4.57683e-48	6.03676e-46		0.841745	5.33068e-73	8.8087e-71		0.66744	9.22674e-46	5.71827e-44		0.313925	3.79125e-11	2.41559e-09		0.458169	9.55867e-22	1.08443e-19		0.573921	2.54821e-34	3.29074e-32		0.00128923	0.978677	0.998951		-0.0102768	0.834827	0.933247		0.0483016	0.314823	0.589182
ENSG00000136286	MYO1G	NA	NA	NA		-0.692126	0.000984141	0.00507106		-2.43636	2.00512e-30	6.57293e-29		0.191467	0.497252	0.689803		-0.0305928	0.89111	0.949134		-0.993523	2.19413e-06	2.15208e-05		-0.317871	0.159663	0.998951		0.551468	0.0024906	0.0246519		-0.343265	0.0517948	0.19715
ENSG00000136367	ZFHX2	0.0428694	0.480393	0.679901		0.398795	5.6268e-10	8.50625e-09		0.588113	9.47605e-21	1.90875e-19		0.0500909	0.406523	0.613841		0.482596	5.06118e-13	3.22984e-11		0.215005	0.000780253	0.00417063		0.0971732	0.112336	0.94189		0.205043	0.00159326	0.017453		-0.172297	0.0102724	0.0634714
ENSG00000136378	ADAMTS7	NA	NA	NA		0.17735	0.213558	0.409832		0.797916	2.90043e-08	2.16587e-07		-0.239711	0.0659411	0.19339		0.383465	0.00861736	0.0472384		0.744975	2.3675e-06	2.30516e-05		0.262373	0.0830218	0.865887		0.241069	0.163936	0.405295		0.442011	0.00957899	0.0602711
ENSG00000268402		NA	NA	NA		0.248864	0.197136	0.38833		-0.372034	0.0651724	0.16246		-0.10625	0.554661	0.732424		-0.0875143	0.647446	0.814892		-0.351313	0.0849084	0.199115		0.0324356	0.857905	0.998951		-0.304509	0.0837687	0.272484		0.619207	0.00116692	0.0119787
ENSG00000136514	RTP4	4.69601	9.6207e-259	4.1529e-256		5.78481	0	0		5.87026	0	0		3.12199	4.619e-125	3.1719e-122		4.01996	1.777e-150	6.8946e-148		4.17484	1.1871e-236	8.3079e-234		-0.0153034	0.937069	0.998951		-0.09365	0.723533	0.878542		-0.0218527	0.903459	0.961514
ENSG00000136653		0.109524	0.41069	0.621708		1.02247	1.47372e-14	3.63231e-13		1.00302	6.06854e-14	7.6993e-13		0.233124	0.0968435	0.249524		1.42099	2.45602e-25	3.15541e-23		1.65429	1.39298e-34	1.83069e-32		0.120699	0.412192	0.998951		1.58877	1.49064e-29	9.63945e-27		0.264354	0.0760721	0.252609
ENSG00000136840	ST6GALNAC4	-0.00101229	0.98529	0.993112		0.441391	8.49422e-16	2.34923e-14		0.773344	2.24781e-45	1.36685e-43		-0.132879	0.0175217	0.0757447		-0.0819488	0.141894	0.339045		0.0241741	0.664834	0.800219		0.0100063	0.856639	0.998951		0.0339421	0.53549	0.764085		0.0804548	0.142813	0.37357
ENSG00000136842	TMOD1	NA	NA	NA		0.489721	0.170358	0.351417		1.17054	0.000565663	0.00237543		NA	NA	NA		NA	NA	NA		0.520462	0.160525	0.315959		NA	NA	NA		NA	NA	NA		0.00991395	0.978038	0.991224
ENSG00000136854	STXBP1	0.080601	0.0914508	0.239955		0.155199	0.00210627	0.00990518		0.589407	8.25362e-34	3.1802e-32		0.0913423	0.050522	0.16131		0.208206	3.90079e-05	0.000570769		0.550008	3.29682e-30	3.57705e-28		0.0927539	0.0721454	0.837305		0.341375	1.58508e-09	1.56891e-07		0.0517608	0.340917	0.6137
ENSG00000136856	SLC2A8	-0.141643	0.0228929	0.0927765		0.307174	9.31199e-07	9.0315e-06		0.807916	2.70716e-37	1.20402e-35		-0.285279	5.17634e-06	0.000105882		0.250195	6.42627e-05	0.000868173		0.645463	2.84904e-24	2.22154e-22		0.0305959	0.62537	0.998951		0.177536	0.00456999	0.0388509		0.278717	1.06501e-05	0.000252502
ENSG00000136859	ANGPTL2	-0.165497	0.134854	0.310657		-0.297454	0.00932709	0.0353062		-1.12547	8.51739e-24	2.04171e-22		-0.115794	0.292968	0.507593		-0.202787	0.0764306	0.227277		0.147893	0.186669	0.350669		-0.0719365	0.518875	0.998951		0.106975	0.352149	0.623102		-0.404943	0.00038616	0.00495909
ENSG00000243989	ACY1	0.0119915	0.942786	0.97199		0.0784577	0.639158	0.800431		-0.368312	0.0287731	0.0816823		-0.0790813	0.63619	0.790219		0.149445	0.379254	0.612082		0.0468375	0.7803	0.876507		0.0573443	0.73109	0.998951		-0.0897398	0.582673	0.794756		0.631715	0.000126968	0.00197767
ENSG00000136944	LMX1B	NA	NA	NA		1.404	7.64219e-07	7.50901e-06		2.47756	9.87314e-18	1.65435e-16		NA	NA	NA		NA	NA	NA		1.50782	3.47958e-06	3.26639e-05		NA	NA	NA		NA	NA	NA		0.646794	0.0637123	0.224309
ENSG00000137094	DNAJB5	0.112	0.239946	0.449268		0.537081	1.04103e-09	1.52379e-08		0.748214	1.05463e-16	1.63795e-15		0.0482462	0.601478	0.76625		0.317054	0.000264666	0.00287005		0.885482	7.40696e-23	5.18357e-21		0.144608	0.145117	0.977623		0.444489	1.91515e-06	7.75655e-05		0.482792	4.09706e-07	1.52361e-05
ENSG00000137098	SPAG8	NA	NA	NA		-0.0836341	0.758416	0.876798		-0.910138	0.000523674	0.00221669		-0.087654	0.713352	0.842275		0.25716	0.336833	0.571053		0.105447	0.66594	0.80093		NA	NA	NA		-0.380469	0.129345	0.35357		0.373149	0.127864	0.350442
ENSG00000137154	RPS6	-0.134091	0.00283038	0.019282		-0.494277	3.67828e-28	2.07389e-26		-0.628176	1.8669e-44	1.10403e-42		-0.0986775	0.0281252	0.106815		-0.331269	1.64708e-13	1.11725e-11		-0.425795	2.53532e-21	1.61665e-19		-0.00350126	0.937888	0.998951		0.0609718	0.17457	0.42039		-0.0895582	0.0460382	0.18261
ENSG00000137193	PIM1	-0.0736225	0.259092	0.470761		0.117848	0.07339	0.188674		-1.1197	2.09501e-66	2.15433e-64		-0.149746	0.0237733	0.0945477		-0.160041	0.0155081	0.0734472		-0.643751	4.77599e-23	3.41929e-21		0.0533707	0.414622	0.998951		0.178351	0.00736374	0.0546297		-0.435289	2.22666e-11	2.31932e-09
ENSG00000137200	CMTR1	0.540035	1.18841e-51	1.62777e-49		0.922819	2.355e-147	6.3137e-145		1.01686	3.4783e-178	1.1344e-175		0.273738	2.58963e-14	2.55395e-12		0.597715	2.20728e-62	4.86605e-60		0.792152	4.6971e-108	1.6233e-105		0.0154486	0.667257	0.998951		0.00965197	0.788841	0.912984		-0.020979	0.558901	0.784689
ENSG00000137251	TINAG	NA	NA	NA		0.874115	0.144223	0.311032		1.8334	0.00434543	0.0154051		NA	NA	NA		NA	NA	NA		0.0280055	0.968535	0.983502		NA	NA	NA		NA	NA	NA		NA	NA	NA
ENSG00000137259		0.0101827	0.828449	0.911434		-0.283211	1.46851e-09	2.10955e-08		-0.660199	1.64274e-44	9.76838e-43		0.00408808	0.930592	0.965979		-0.104961	0.0244252	0.102465		0.00351759	0.940271	0.967827		0.068212	0.144619	0.977347		0.0931168	0.04632	0.186139		0.0915139	0.050151	0.193052
ENSG00000137270	GCM1	NA	NA	NA		-0.293928	0.368617	0.584881		1.01848	0.000440598	0.0018873		NA	NA	NA		0.191703	0.496118	0.707958		0.415749	0.091002	0.209148		NA	NA	NA		-0.403999	0.215057	0.473942		-0.0568105	0.857688	0.943914
ENSG00000137275	RIPK1	0.211128	2.14979e-08	7.43295e-07		0.393987	3.29742e-25	1.62545e-23		0.73245	8.98579e-83	1.30695e-80		0.096433	0.0110735	0.0539733		0.280803	1.77115e-13	1.18484e-11		0.551101	6.89221e-47	1.24473e-44		0.0282052	0.46391	0.998951		0.109433	0.00422802	0.0366832		0.00114783	0.976228	0.99024
ENSG00000137331	IER3	-0.282593	0.000102794	0.00135458		0.021004	0.773952	0.885899		-0.784131	7.90125e-27	2.20886e-25		-0.35791	1.43174e-06	3.48829e-05		-0.208257	0.00457937	0.0287507		-0.490563	2.48935e-11	5.64246e-10		0.0106999	0.884007	0.998951		0.0343447	0.638639	0.831606		-0.411757	1.6979e-08	9.22673e-07
ENSG00000137393	RNF144B	-0.317015	3.20109e-09	1.27373e-07		-0.446467	4.59267e-16	1.2975e-14		-0.730079	7.53672e-38	3.40831e-36		-0.342508	5.75153e-11	3.60267e-09		-0.458298	2.70705e-17	2.51277e-15		-0.401045	7.59381e-14	2.39384e-12		-0.147536	0.00438931	0.266576		-0.232949	2.92229e-05	0.000737222		-0.0676596	0.21719	0.478296
ENSG00000137628	DDX60	5.50545	1.1365e-123	2.7441e-121		7.81229	0	0		8.64032	0	0		3.61492	1.32998e-75	5.60437e-73		5.65675	3.367e-216	1.9794e-213		7.21133	0	0		-0.17552	0.531165	0.998951		0.00517781	0.985171	0.994257		-0.358643	0.137104	0.36438
ENSG00000137642	SORL1	-0.156813	0.0138005	0.0638389		-0.138904	0.0290577	0.0904823		-0.770918	6.37037e-34	2.46339e-32		-0.167042	0.00878552	0.0452564		-0.114156	0.073365	0.221178		-0.585319	3.1694e-20	1.86389e-18		-0.032378	0.6113	0.998951		0.083349	0.191608	0.444074		-0.617366	2.93172e-22	1.83845e-19
ENSG00000137674	MMP20	NA	NA	NA		-0.479318	0.287293	0.497452		-1.24581	0.0129038	0.0408362		NA	NA	NA		NA	NA	NA		0.147392	0.807404	0.893504		NA	NA	NA		NA	NA	NA		NA	NA	NA
ENSG00000137745	MMP13	NA	NA	NA		5.83612	2.78886e-23	1.2547e-21		5.07186	5.13048e-09	4.1675e-08		NA	NA	NA		3.19598	3.3747e-29	4.84956e-27		4.38205	2.12621e-10	4.24227e-09		NA	NA	NA		0.915511	0.00363025	0.0328483		0.724583	0.499799	0.74483
ENSG00000137752	CASP1	0.386551	1.16754e-05	0.000209008		1.46988	2.50584e-55	3.10559e-53		1.34759	1.2871e-55	1.05749e-53		0.037345	0.650937	0.800333		0.514463	2.3571e-07	6.40444e-06		1.03225	1.88664e-33	2.36829e-31		-0.20449	0.0254074	0.575747		-0.157858	0.191976	0.444382		-0.0379882	0.672619	0.85504
ENSG00000137804	NUSAP1	0.104234	0.0148523	0.0675081		-0.328836	8.15657e-15	2.06261e-13		-0.642344	6.27167e-50	4.38324e-48		0.110916	0.00867128	0.0447714		-0.0576732	0.169845	0.378605		0.0252727	0.55255	0.716056		0.0719249	0.0886163	0.880832		0.0828656	0.0499161	0.196376		0.0379605	0.37085	0.640163
ENSG00000137841	PLCB2	NA	NA	NA		0.364309	0.136581	0.298821		1.02541	1.43772e-05	7.74481e-05		-0.0518268	0.854352	0.925915		0.507198	0.0496224	0.16895		1.21473	1.1071e-06	1.14569e-05		NA	NA	NA		1.22833	5.29349e-05	0.00119273		0.82569	0.0132163	0.0764875
ENSG00000137842	TMEM62	0.346129	4.13812e-15	2.91819e-13		0.635336	2.06022e-46	2.11446e-44		0.801077	1.74209e-69	1.95995e-67		0.12273	0.00697261	0.0381373		0.29762	5.13122e-11	2.59302e-09		0.521585	1.31152e-28	1.28819e-26		-0.000755571	0.986803	0.998951		-0.0278451	0.545828	0.770619		-0.0463604	0.322915	0.596339
ENSG00000137959	IFI44L	6.78311	1.33505e-57	1.98102e-55		9.25577	5.8418e-181	1.8718e-178		9.50794	2.744e-291	1.4064e-288		5.15289	6.40514e-61	2.19922e-58		7.09056	5.67519e-97	1.72029e-94		7.28776	5.8088e-157	2.8528e-154		-0.208289	0.608295	0.998951		0.413057	0.282837	0.553512		-0.486288	0.160926	0.401364
ENSG00000137965	IFI44	7.04317	2.54965e-52	3.52619e-50		10.3092	2.1709e-142	5.6473e-140		11.7242	5.5737e-115	1.1998e-112		5.11822	2.95719e-60	9.96895e-58		7.20111	3.021e-110	9.4527e-108		9.52999	2.38079e-67	6.05867e-65		0.640615	0.391724	0.998951		-0.931392	0.165252	0.407616		-0.820451	0.365557	0.636021
ENSG00000137970	RPL7P9	-0.07107	0.240221	0.449498		-0.516812	2.10731e-17	6.68688e-16		-0.714063	4.69865e-32	1.65266e-30		-0.0627574	0.304186	0.518137		-0.295565	1.17973e-06	2.67682e-05		-0.478786	2.88661e-15	1.04805e-13		-0.0851057	0.161017	0.998951		-0.0274172	0.650565	0.837823		-0.0071903	0.904656	0.961998
ENSG00000138035	PNPT1	0.906728	6.16723e-75	1.04586e-72		1.6384	4.5704e-240	1.6678e-237		1.71008	6.4178e-259	2.8781e-256		0.508656	1.82327e-24	3.34705e-22		0.844622	6.02019e-65	1.34243e-62		1.16044	4.0856e-119	1.5455e-116		-0.0335643	0.500525	0.998951		-0.0846307	0.0886754	0.28248		0.0334437	0.503477	0.747563
ENSG00000138095	LRPPRC	-0.0696278	0.0552873	0.170281		-0.254886	2.33559e-12	4.66301e-11		-0.63347	4.84516e-68	5.16322e-66		-0.0590942	0.104088	0.26226		-0.172652	2.03261e-06	4.30019e-05		-0.335685	2.46033e-20	1.46536e-18		-0.0289519	0.425063	0.998951		-0.0580459	0.109591	0.319997		-0.115178	0.00149161	0.014622
ENSG00000138100	TRIM54	NA	NA	NA		0.243091	0.131963	0.291704		0.609991	0.000350049	0.00152699		0.0837673	0.607418	0.770514		0.0234026	0.897109	0.951301		0.422243	0.0125277	0.0440506		0.205249	0.17134	0.998951		-0.210432	0.257047	0.524145		0.0128795	0.943396	0.978017
ENSG00000138119	MYOF	-0.263511	0.00918084	0.0471964		-0.0524234	0.633224	0.796921		-0.680293	3.97252e-10	3.60914e-09		-0.283856	0.0105661	0.0520493		-0.148902	0.176595	0.387934		-0.288406	0.00597048	0.0239822		-0.073431	0.551269	0.998951		-0.580726	8.84266e-05	0.00176853		-0.0107455	0.929769	0.97122
ENSG00000138131	LOXL4	0.36645	1.94573e-11	1.04989e-09		1.52829	1.1423e-172	3.4899e-170		1.58182	6.2807e-185	2.0907e-182		0.280665	2.03185e-07	6.35288e-06		1.45133	1.7511e-157	7.0774e-155		1.46094	2.6562e-157	1.3278e-154		0.316242	9.9817e-09	8.838e-06		2.01577	7.7296e-296	1.4995e-291		1.23513	6.0604e-110	4.4398e-106
ENSG00000138160	KIF11	0.0241649	0.659387	0.8064		-0.279106	2.9529e-07	3.09966e-06		-0.721787	2.87843e-39	1.38306e-37		0.000252716	0.996304	0.998069		-0.0821405	0.130478	0.322426		-0.0696509	0.202507	0.37092		0.00261535	0.96166	0.998951		-0.0273397	0.615025	0.815464		-0.0430795	0.428876	0.691095
ENSG00000138162	TACC2	-0.0213576	0.551502	0.736353		0.178911	6.05414e-07	6.06429e-06		0.580753	6.45134e-60	5.85133e-58		-0.0277534	0.442423	0.645062		0.145285	6.01314e-05	0.000820935		0.379419	3.11563e-26	2.73404e-24		0.00705762	0.844437	0.998951		0.123885	0.00065779	0.00868035		-0.150021	3.10497e-05	0.000612577
ENSG00000138182	KIF20B	0.0869935	0.26819	0.480913		-0.216964	0.00560207	0.0228661		-0.763659	3.58561e-22	7.88664e-21		0.0629284	0.421601	0.626857		-0.146984	0.0602613	0.193107		-0.115718	0.140239	0.28743		-0.0424624	0.586729	0.998951		-0.134438	0.0857229	0.276756		-0.0450365	0.564983	0.789346
ENSG00000138316	ADAMTS14	NA	NA	NA		-0.399712	0.261544	0.467849		-1.41172	0.000758463	0.00311063		NA	NA	NA		NA	NA	NA		-0.78803	0.0166565	0.0555607		NA	NA	NA		NA	NA	NA		NA	NA	NA
ENSG00000138496	PARP9	2.25722	0	0		3.17108	0	0		3.18477	0	0		1.34192	4.057e-247	6.8383e-244		2.47037	0	0		2.72319	0	0		-0.0196315	0.652838	0.998951		-0.149837	0.00104777	0.0126647		0.00584788	0.894678	0.959511
ENSG00000138613	APH1B	0.251131	0.0441009	0.145146		0.671106	7.95317e-09	1.04065e-07		0.776591	3.53095e-13	4.19775e-12		0.307084	0.00356792	0.0228909		0.453374	7.17515e-06	0.000130991		0.659898	7.11082e-13	1.97866e-11		0.279706	0.0391367	0.68157		0.789808	1.12882e-09	1.14655e-07		0.258696	0.0394599	0.164939
ENSG00000138639	ARHGAP24	NA	NA	NA		-0.438324	0.347466	0.564569		1.17128	0.00717516	0.0242367		NA	NA	NA		NA	NA	NA		0.0758326	0.833812	0.909372		NA	NA	NA		NA	NA	NA		NA	NA	NA
ENSG00000138640	FAM13A	-0.0661087	0.709747	0.840753		-0.180747	0.263035	0.469751		-1.2547	6.63997e-15	9.09236e-14		0.221454	0.209669	0.411983		-0.0740986	0.650155	0.81664		-0.156607	0.330195	0.515199		-0.100955	0.563887	0.998951		0.413613	0.0106944	0.0706941		-0.52093	0.00120776	0.012329
ENSG00000138642	HERC6	3.25667	0	0		4.93092	0	0		5.13096	0	0		2.21731	2.5083e-200	2.5837e-197		3.90575	0	0		4.16523	0	0		0.195499	0.0294939	0.612818		0.00708919	0.942275	0.978013		-0.0257747	0.77587	0.907931
ENSG00000138646	HERC5	3.06327	1.8395e-268	8.4529e-266		4.55921	0	0		4.94045	0	0		1.35815	8.96965e-65	3.1982e-62		2.44048	2.0733e-232	1.3408e-229		2.8685	0	0		0.00982214	0.907606	0.998951		0.225907	0.0209219	0.11111		0.00232398	0.979945	0.992133
ENSG00000138760	SCARB2	0.177105	1.36142e-05	0.000239424		0.810092	1.54282e-88	2.95883e-86		0.8685	1.4064e-101	2.5802e-99		0.111337	0.00643656	0.0360233		0.328214	9.00867e-16	7.34321e-14		0.559598	7.51796e-43	1.26972e-40		0.0280788	0.491324	0.998951		0.16914	3.67897e-05	0.000902301		0.0102261	0.802879	0.919589
ENSG00000138764	CCNG2	0.484112	1.02227e-05	0.000187657		-0.0661703	0.531704	0.726204		-0.583281	3.89237e-08	2.86811e-07		0.435031	5.61223e-05	0.00079493		-0.227862	0.0323113	0.12577		0.123963	0.2413	0.418094		0.179499	0.0963882	0.898935		0.40097	0.000206116	0.00349838		-0.157475	0.138544	0.366638
ENSG00000138772	ANXA3	-0.267581	0.000161885	0.00200526		0.048239	0.481362	0.687534		0.606742	5.15725e-18	8.8469e-17		-0.389705	2.24177e-08	8.60551e-07		-0.141547	0.035844	0.135115		0.207829	0.0024452	0.0112082		-0.0763944	0.348561	0.998951		-0.111832	0.146884	0.381109		0.412017	5.85539e-08	2.76158e-06
ENSG00000138778	CENPE	0.129128	0.0764026	0.212362		-0.476974	4.80515e-11	8.30596e-10		-0.920582	4.20642e-36	1.77544e-34		0.179011	0.0136555	0.0630918		-0.138169	0.0563827	0.184332		-0.0928549	0.201735	0.369774		0.0455361	0.527955	0.998951		-0.0824199	0.254036	0.521068		0.00222089	0.975505	0.99024
ENSG00000138796	HADH	-0.0800346	0.0508827	0.160395		-0.482367	2.33633e-32	1.55405e-30		-0.707473	8.69843e-67	9.03098e-65		-0.100436	0.0130016	0.0608591		-0.217445	7.38574e-08	2.26714e-06		-0.215211	1.00083e-07	1.26598e-06		-0.0282723	0.484175	0.998951		-0.00308431	0.939287	0.976843		-0.096166	0.0153339	0.0851247
ENSG00000138798	EGF	NA	NA	NA		0.885146	0.0302587	0.0935206		2.30025	0.000984898	0.00395736		NA	NA	NA		NA	NA	NA		0.685295	0.228353	0.403198		NA	NA	NA		NA	NA	NA		NA	NA	NA
ENSG00000139044	B4GALNT3	-0.080069	0.342553	0.558315		0.26139	0.00493492	0.0205516		0.831843	4.91098e-22	1.07287e-20		-0.193359	0.0269742	0.103783		0.0899716	0.292391	0.525173		0.525789	6.3649e-11	1.3674e-09		-0.290938	0.0116815	0.423529		-0.023411	0.844465	0.93712		-0.116379	0.311072	0.584787
ENSG00000139083	ETV6	0.217111	2.43374e-05	0.000398948		0.450755	2.5391e-19	9.08885e-18		0.660211	1.54386e-41	8.22604e-40		0.173338	0.000722446	0.00649921		0.120993	0.0167531	0.0779027		0.251018	3.62435e-07	4.11087e-06		0.0514091	0.330862	0.998951		0.07405	0.15544	0.393263		-0.0863562	0.0873884	0.276017
ENSG00000139117	CPNE8	NA	NA	NA		0.510562	0.00355694	0.0155342		0.738454	2.07373e-05	0.000109661		0.135077	0.515466	0.703944		0.252178	0.22474	0.447588		0.786397	0.000167769	0.00108086		0.17806	0.347021	0.998951		0.719322	0.000733598	0.00947523		0.36691	0.125582	0.346217
ENSG00000139133	ALG10	0.117051	0.379777	0.592814		0.0535053	0.685562	0.832302		-0.655715	1.01139e-06	6.33376e-06		0.0878685	0.505879	0.696348		-0.204309	0.120876	0.306615		-0.18468	0.164627	0.32148		-0.0690546	0.597395	0.998951		-0.0762732	0.564196	0.78244		0.0106687	0.935675	0.973735
ENSG00000139182	CLSTN3	0.00681575	0.888575	0.94609		0.277004	1.1645e-08	1.48741e-07		0.693136	2.02718e-46	1.2885e-44		0.0251071	0.605611	0.769242		0.208811	1.81689e-05	0.000294466		0.51646	2.15959e-26	1.90705e-24		0.0349885	0.472482	0.998951		0.27855	1.17911e-08	9.45323e-07		0.0567584	0.245325	0.512378
ENSG00000139192	TAPBPL	0.0238525	0.691753	0.829008		0.585636	2.10526e-24	9.95941e-23		0.763016	4.48936e-41	2.3532e-39		-0.0203	0.732355	0.853141		0.226033	0.000113551	0.00141029		0.412535	1.37271e-12	3.67012e-11		-0.0177483	0.773553	0.998951		-0.0262425	0.671927	0.850588		0.0816589	0.170164	0.41485
ENSG00000139209	SLC38A4	-0.0382321	0.775545	0.880922		-0.166832	0.243343	0.446455		-0.65078	7.73687e-08	5.5318e-07		-0.0430791	0.709926	0.839889		-0.276268	0.0531382	0.177036		-0.399596	0.000776692	0.00415398		-0.115255	0.346279	0.998951		0.0649784	0.652456	0.838755		-0.372773	0.0030546	0.0255554
ENSG00000139220	PPFIA2	0.0442581	0.748924	0.864821		-0.0243317	0.849658	0.926689		-0.592007	4.95043e-06	2.83865e-05		0.240196	0.0480951	0.155363		-0.0701819	0.581668	0.769685		-0.219339	0.0730608	0.177936		-0.0199617	0.875817	0.998951		-0.0979871	0.453284	0.703835		0.102947	0.430761	0.692237
ENSG00000139269	INHBE	-0.139599	0.0329437	0.119283		1.2073	6.86002e-74	1.15539e-71		1.34925	2.063e-93	3.39858e-91		-0.526152	1.92231e-15	2.16009e-13		-0.285301	2.07355e-05	0.00032892		0.503748	4.13473e-14	1.34166e-12		-0.0974467	0.137805	0.972545		-0.123683	0.0704425	0.245127		0.0124005	0.852778	0.941373
ENSG00000139318	DUSP6	-0.261302	3.77131e-06	7.94709e-05		0.0292853	0.604507	0.778379		-0.866726	4.25026e-53	3.29896e-51		-0.196176	0.000968206	0.00828404		-0.231907	5.18782e-05	0.000727195		-0.62515	9.84754e-28	9.25041e-26		-0.0342787	0.547228	0.998951		0.0866262	0.12554	0.346636		-0.430333	1.73846e-14	3.29378e-12
ENSG00000139351	SYCP3	-0.0655315	0.706325	0.838248		-0.469349	0.00680683	0.0270196		-0.59474	0.000545577	0.00230098		0.236696	0.156678	0.342447		-0.305755	0.0765701	0.227517		-0.797124	2.67298e-06	2.57041e-05		-0.210873	0.207073	0.998951		-0.442205	0.00911014	0.0632331		-0.42236	0.0136989	0.0785069
ENSG00000139354	GAS2L3	0.0227723	0.699112	0.83371		-0.340171	2.24167e-09	3.14456e-08		-0.586883	1.46233e-23	3.46675e-22		0.122727	0.0325479	0.118538		-0.0661508	0.238212	0.463988		-0.0387983	0.494363	0.668138		0.0110675	0.842942	0.998951		0.091647	0.0997766	0.302448		-0.0816844	0.142804	0.37357
ENSG00000139410	SDSL	-0.0377968	0.641539	0.797306		0.207491	0.0111287	0.040906		0.876752	1.08262e-24	2.73099e-23		-0.399935	1.67654e-06	3.95984e-05		0.0411289	0.621306	0.796336		0.475572	1.50615e-07	1.84032e-06		0.0369051	0.669775	0.998951		0.190944	0.0248539	0.124462		0.097681	0.303097	0.576452
ENSG00000139515	PDX1	NA	NA	NA		0.429992	0.132765	0.292934		1.88966	6.43843e-13	7.52953e-12		0.283973	0.27763	0.491103		0.420325	0.109608	0.288285		0.817014	0.000259457	0.00158132		NA	NA	NA		0.49259	0.08711	0.279236		0.232576	0.404257	0.67047
ENSG00000139547	RDH16	NA	NA	NA		-0.140402	0.714776	0.850044		-0.968731	0.00246565	0.00917943		NA	NA	NA		NA	NA	NA		-0.311067	0.30336	0.486561		NA	NA	NA		NA	NA	NA		-0.524085	0.151943	0.387672
ENSG00000139624	CERS5	0.227767	2.63984e-10	1.22092e-08		0.711602	2.99989e-86	5.71153e-84		0.911144	1.3216e-138	3.5561e-136		0.174477	2.26473e-06	5.19039e-05		0.637435	6.43176e-69	1.52166e-66		0.692261	1.44207e-78	4.03679e-76		0.19771	5.70693e-08	4.17425e-05		0.602425	1.23211e-62	2.98786e-59		0.322894	2.22863e-18	7.09867e-16
ENSG00000139629	GALNT6	NA	NA	NA		-0.00647216	0.978414	0.990394		0.732601	0.00360259	0.013		-0.251839	0.173898	0.366692		0.159682	0.373316	0.60666		0.327389	0.064298	0.161223		-0.399524	0.244338	0.998951		-0.339317	0.344226	0.616178		-0.168143	0.586368	0.802364
ENSG00000139675	HNRNPA1L2	-0.0822883	0.0942205	0.244698		-0.259218	1.27761e-07	1.42297e-06		-0.8017	8.46217e-60	7.63227e-58		-0.108573	0.0276324	0.105418		-0.110775	0.0238202	0.100568		-0.445631	9.59297e-20	5.41403e-18		-0.110355	0.0249269	0.571158		0.0982551	0.0451236	0.183273		-0.0545112	0.264343	0.534231
ENSG00000139679	LPAR6	0.201827	0.0230094	0.0931425		0.00212946	0.980175	0.991		-1.10856	1.07343e-37	4.81389e-36		0.241255	0.0073531	0.0396792		-0.305327	0.00043307	0.00432111		-0.445709	2.43778e-07	2.87451e-06		0.047362	0.586997	0.998951		0.115056	0.182911	0.43274		-0.0594838	0.491197	0.738146
ENSG00000225767	AL049637.1	NA	NA	NA		0.0237153	0.931892	0.969367		-0.366665	0.140428	0.296824		0.200192	0.337084	0.551205		0.488273	0.0603913	0.193335		-0.608044	0.00951472	0.0352635		NA	NA	NA		-0.151525	0.533746	0.763045		-0.817279	0.0034004	0.0277306
ENSG00000139800	ZIC5	-0.266019	0.0139991	0.0644736		0.463353	0.000253641	0.00152324		0.786009	4.36165e-10	3.9515e-09		-0.47182	0.00111011	0.00919684		0.23435	0.0892003	0.251378		0.518011	4.876e-05	0.000356395		-0.262911	0.0235352	0.562213		0.193102	0.134729	0.362164		0.151612	0.220828	0.483546
ENSG00000139899	CBLN3	-0.037115	0.744894	0.862671		-0.0532316	0.655078	0.810946		0.610004	2.2062e-07	1.49687e-06		-0.0650789	0.574771	0.747503		0.0280494	0.824979	0.913949		0.26212	0.0322534	0.0941077		0.0535671	0.655879	0.998951		0.2329	0.0622447	0.226429		0.0461805	0.712433	0.875768
ENSG00000139971	C14orf37	NA	NA	NA		-0.0878255	0.634293	0.797739		-0.717231	0.000165209	0.000761735		0.481143	0.0333943	0.120624		0.291091	0.174846	0.38566		0.107647	0.561018	0.722714		0.0300233	0.887742	0.998951		0.7251	0.00101342	0.0123884		-0.0257429	0.894849	0.959535
ENSG00000139985	ADAM21	NA	NA	NA		0.954012	0.00284864	0.012849		1.00612	0.000622669	0.00259591		NA	NA	NA		NA	NA	NA		0.816376	0.00622811	0.024814		NA	NA	NA		NA	NA	NA		0.238615	0.510763	0.752332
ENSG00000140057	AK7	NA	NA	NA		-0.400053	0.0102194	0.0380589		-0.684729	1.50287e-06	9.19581e-06		-0.148078	0.438488	0.641551		-0.183426	0.259172	0.487723		-0.106606	0.451049	0.630995		-0.133094	0.53585	0.998951		0.266019	0.170739	0.415027		-0.20472	0.170293	0.414969
ENSG00000140092	FBLN5	NA	NA	NA		0.631047	0.00849309	0.0326096		0.728038	0.000429778	0.00184413		0.00373831	0.986303	0.993375		0.400138	0.0595186	0.191391		1.09723	6.76969e-08	8.83468e-07		NA	NA	NA		0.654095	0.00424997	0.0368254		0.152082	0.569981	0.7927
ENSG00000140104	C14orf79	-0.117911	0.219384	0.424379		0.203283	0.0342498	0.103363		0.592226	7.21461e-10	6.40156e-09		-0.397655	0.000266454	0.00287396		-0.0929655	0.361238	0.595391		0.0999664	0.321824	0.506171		0.00699233	0.946724	0.998951		0.0321967	0.749068	0.891077		0.178191	0.0807572	0.262362
ENSG00000140105	WARS	0.0938187	0.0133406	0.0623892		0.940426	3.7465e-135	9.6506e-133		1.49083	0	0		-0.108196	0.00585129	0.0335879		-0.0131591	0.731662	0.863121		0.242265	3.94669e-10	7.53613e-09		-0.0191287	0.617337	0.998951		0.078363	0.0400555	0.169742		0.159196	2.79933e-05	0.000564955
ENSG00000140280	LYSMD2	NA	NA	NA		0.691506	0.00607012	0.0244795		1.55756	1.65479e-08	1.26946e-07		0.0745161	0.770922	0.877648		0.395113	0.154345	0.35699		1.17764	3.78815e-05	0.000284523		NA	NA	NA		0.500786	0.0639859	0.23051		0.087646	0.779155	0.909173
ENSG00000140450	ARRDC4	-0.354597	3.63359e-09	1.42591e-07		0.133442	0.0315243	0.0966815		0.635843	6.32561e-25	1.61588e-23		-0.485266	1.45407e-14	1.47491e-12		-0.0897912	0.15037	0.351087		0.399936	2.15427e-10	4.29519e-09		-0.127636	0.0384658	0.679003		-0.143567	0.0202029	0.10836		0.00776426	0.904403	0.961998
ENSG00000140459	CYP11A1	NA	NA	NA		0.405155	0.0190303	0.0641192		0.755135	1.68462e-05	8.99533e-05		-0.352778	0.058605	0.178775		0.0237949	0.894659	0.95067		0.240782	0.158393	0.313144		-0.185633	0.353072	0.998951		-0.251054	0.231024	0.49278		-0.193919	0.323038	0.596466
ENSG00000140464	PML	1.73493	0	0		1.73465	0	0		1.84033	0	0		0.888145	2.14549e-86	1.01999e-83		1.19915	4.2009e-154	1.6632e-151		1.40099	3.2216e-208	1.9188e-205		0.0179935	0.697116	0.998951		0.0703619	0.131634	0.357075		-0.0673944	0.145319	0.377611
ENSG00000140564	FURIN	-0.128321	0.0314472	0.115306		0.0725014	0.225481	0.424701		0.617481	5.97157e-25	1.53272e-23		-0.0806366	0.177471	0.37134		0.0233869	0.696283	0.844137		0.249204	3.24422e-05	0.000248062		0.0441414	0.460235	0.998951		0.0978278	0.103026	0.308857		0.161183	0.00727353	0.0490813
ENSG00000140678	ITGAX	NA	NA	NA		0.436783	0.0341265	0.103109		0.595139	0.00301482	0.011057		-0.374997	0.290961	0.505548		0.337503	0.153472	0.355864		0.807144	0.000213819	0.00133099		0.122402	0.674668	0.998951		0.915415	1.49767e-05	0.000435603		-0.21487	0.309167	0.582617
ENSG00000140853	NLRC5	1.09017	2.67342e-73	4.48033e-71		1.67967	2.7966e-168	8.0745e-166		1.79216	6.2882e-200	2.2312e-197		0.772274	6.77281e-37	1.81992e-34		1.09521	3.93784e-69	9.54926e-67		1.17761	2.83227e-84	8.25872e-82		-0.0063692	0.916886	0.998951		-0.0386396	0.536014	0.764328		0.0349138	0.563281	0.788015
ENSG00000140905	GCSH	0.11987	0.361813	0.576707		-0.0631059	0.628805	0.794537		-0.638331	1.11321e-06	6.93108e-06		-0.102529	0.433586	0.637368		-0.415674	0.00144336	0.0114431		-0.38388	0.00331607	0.0145885		-0.133778	0.304765	0.998951		-0.188286	0.149276	0.385202		0.0932078	0.474876	0.726299
ENSG00000141401	IMPA2	-0.13148	0.0039762	0.0250291		-0.510991	4.99021e-30	3.00717e-28		-0.620139	2.04223e-43	1.17125e-41		-0.141799	0.00176454	0.0132777		-0.323677	3.20009e-13	2.11883e-11		-0.316156	1.04556e-12	2.84435e-11		-0.0547696	0.226803	0.998951		-0.109381	0.0146469	0.0872426		-0.142545	0.00122944	0.012527
ENSG00000141682	PMAIP1	0.27592	0.000896588	0.00773586		1.13114	1.37232e-35	1.04815e-33		0.604826	1.2936e-11	1.35174e-10		-0.187301	0.0422576	0.141656		-0.0609642	0.525383	0.730436		0.0122143	0.900361	0.94648		0.0259325	0.761222	0.998951		-0.0577863	0.572316	0.787386		0.100232	0.306856	0.580545
ENSG00000142089	IFITM3	1.28813	4.3122e-106	8.6518e-104		2.78579	0	0		2.68209	0	0		0.610466	4.13186e-25	7.81723e-23		2.1389	8.0717e-293	6.5247e-290		2.31941	0	0		-0.0037961	0.948861	0.998951		0.291635	7.5796e-07	3.48936e-05		0.0648523	0.268713	0.539241
ENSG00000142102	PGGHG	0.184951	0.19092	0.3883		0.682309	1.29651e-06	1.21746e-05		0.437445	0.00187619	0.00715997		0.00231249	0.986939	0.993451		0.299758	0.0337969	0.129603		0.630978	7.52284e-06	6.60147e-05		0.0910481	0.522503	0.998951		0.123091	0.383053	0.649287		0.705008	5.5584e-07	1.96719e-05
ENSG00000142185	TRPM2	NA	NA	NA		0.527676	0.0529237	0.146796		0.6906	0.00210998	0.00796927		-0.472124	0.0112365	0.0545523		0.0841388	0.729395	0.86178		0.709369	0.000918584	0.00479648		NA	NA	NA		0.503672	0.110406	0.321411		0.571266	0.0446751	0.179347
ENSG00000142227	EMP3	-0.131076	0.0981848	0.251193		0.331615	3.76633e-05	0.000270373		0.908491	1.10345e-27	3.18973e-26		-0.0904959	0.26396	0.476727		0.242202	0.00256009	0.0180144		0.833429	3.00987e-23	2.19415e-21		0.0474248	0.573356	0.998951		0.164885	0.0417599	0.174939		0.369026	2.607e-05	0.000532992
ENSG00000142235	LMTK3	0.066874	0.470213	0.67205		0.628403	4.91402e-12	9.43104e-11		1.35828	1.49129e-55	1.22214e-53		0.0895085	0.297112	0.511385		0.479162	2.09342e-08	7.20079e-07		0.847405	1.70553e-24	1.34487e-22		0.0742153	0.490057	0.998951		0.548676	2.04017e-08	1.51824e-06		0.231507	0.0132569	0.0766538
ENSG00000142459	EVI5L	0.0759204	0.339946	0.555865		0.203076	0.00979204	0.0367432		0.850617	1.78066e-28	5.33355e-27		0.0168125	0.832645	0.915065		0.117786	0.132127	0.324958		0.504015	6.76548e-11	1.4468e-09		0.107919	0.194732	0.998951		0.359443	9.02713e-06	0.000285687		0.0847097	0.294313	0.567355
ENSG00000142549	IGLON5	0.3461	0.130184	0.303215		-0.121982	0.553884	0.742791		-0.681506	0.000844963	0.00343875		0.108995	0.628668	0.785397		-0.436787	0.0331045	0.127908		-0.109458	0.586172	0.74279		-0.198711	0.387958	0.998951		0.697334	0.000883222	0.0110474		-0.418878	0.042058	0.172421
ENSG00000142583	SLC2A5	NA	NA	NA		-0.150481	0.510252	0.710211		-1.04582	3.8726e-06	2.24856e-05		-0.100409	0.655268	0.802996		-0.280362	0.269174	0.499493		0.50021	0.031492	0.0922999		NA	NA	NA		0.953485	0.00763318	0.0558806		-0.581889	0.0753724	0.25118
ENSG00000142611	PRDM16	NA	NA	NA		0.0243282	0.931881	0.969367		-0.766629	0.00114165	0.00452747		NA	NA	NA		0.0394446	0.880021	0.943487		-0.0425576	0.852289	0.919849		NA	NA	NA		0.0429731	0.888708	0.956979		-0.453848	0.149789	0.38499
ENSG00000142632	ARHGEF19	0.0295189	0.751945	0.867118		0.398512	1.08232e-05	8.59383e-05		0.725462	2.08323e-15	2.96193e-14		-0.0410669	0.658918	0.805392		0.133993	0.140631	0.337402		0.52008	2.52296e-08	3.54011e-07		0.135567	0.159456	0.998601		0.365	6.2107e-05	0.00135031		0.233595	0.010681	0.0652801
ENSG00000142669	SH3BGRL3	-0.0919805	0.176343	0.368274		0.16696	0.0149166	0.0525643		0.709067	1.46524e-24	3.66185e-23		-0.138872	0.0444619	0.146972		0.135402	0.0500506	0.169836		0.432285	7.685e-10	1.39692e-08		0.0239996	0.728026	0.998951		0.301774	1.04087e-05	0.000323086		0.157354	0.0235402	0.11504
ENSG00000142677	IL22RA1	0.66311	5.06184e-30	5.38104e-28		0.780024	9.73621e-40	8.49864e-38		0.845174	2.94776e-51	2.16812e-49		0.240791	3.34086e-05	0.000512772		0.345224	5.44395e-09	2.03885e-07		0.288123	3.86765e-07	4.36561e-06		-0.0483976	0.437061	0.998951		-0.0102645	0.875761	0.950902		-0.190437	0.00159592	0.0153848
ENSG00000142765	SYTL1	0.037269	0.563751	0.745747		0.304728	3.84228e-06	3.30341e-05		0.815676	1.10604e-35	4.61406e-34		-0.0930425	0.147081	0.328755		0.0918715	0.166425	0.373397		0.35702	8.03257e-08	1.0362e-06		0.0841273	0.198937	0.998951		0.00240735	0.97127	0.989842		0.49256	2.57253e-13	3.84619e-11
ENSG00000142789	CELA3A	NA	NA	NA		4.98327	1.08612e-23	5.00644e-22		5.34985	7.91525e-18	1.33321e-16		1.40996	4.16595e-05	0.000617433		3.02888	2.34514e-26	3.07403e-24		3.68638	3.56856e-17	1.60861e-15		NA	NA	NA		3.44443	3.71771e-29	2.32657e-26		5.26925	4.97477e-07	1.78361e-05
ENSG00000142798	HSPG2	0.187315	0.00049704	0.0048642		0.944395	3.02538e-69	4.70348e-67		1.36995	7.3328e-144	2.0237e-141		0.00843308	0.875491	0.937324		1.05608	4.89904e-86	1.30194e-83		0.933809	6.52953e-68	1.67689e-65		0.186766	0.000536847	0.0758939		0.850451	3.15748e-56	5.56864e-53		0.249693	3.61981e-06	0.000101217
ENSG00000142856	ITGB3BP	0.0680814	0.477915	0.678179		-0.13712	0.146939	0.315484		-0.654529	1.0876e-11	1.14277e-10		-0.0280262	0.767185	0.874882		-0.162506	0.0842183	0.241906		-0.150531	0.113737	0.246866		0.0819596	0.385946	0.998951		-0.00591002	0.950053	0.981435		0.0745338	0.432152	0.693071
ENSG00000142910	TINAGL1	-0.233636	0.000153323	0.00191755		-0.437155	1.91564e-12	3.85682e-11		-0.729531	1.1646e-31	4.03042e-30		-0.299357	1.26855e-06	3.15706e-05		-0.28761	3.341e-06	6.62735e-05		-0.161585	0.00900306	0.0337289		-0.0701794	0.259161	0.998951		-0.17154	0.00564637	0.045358		-0.275317	9.1335e-06	0.000222546
ENSG00000142937	RPS8	-0.0796019	0.0653837	0.191172		-0.426434	5.59763e-23	2.46765e-21		-0.64173	6.17794e-50	4.32711e-48		-0.100531	0.0200805	0.0838353		-0.27649	1.55906e-10	7.30576e-09		-0.359741	8.11501e-17	3.52738e-15		-0.00492886	0.909205	0.998951		0.072116	0.0950405	0.294864		-0.0513001	0.234731	0.500042
ENSG00000142961	MOB3C	0.665461	1.38131e-24	1.34773e-22		0.712406	4.35416e-27	2.36856e-25		0.705472	1.12687e-29	3.53944e-28		0.270425	2.75357e-05	0.000433028		0.424235	3.64177e-10	1.65071e-08		0.554013	2.65115e-18	1.35922e-16		0.0331726	0.624243	0.998951		0.0609758	0.382887	0.649188		0.0566187	0.387739	0.655938
ENSG00000143028	SYPL2	-0.12602	0.275879	0.489341		0.0880964	0.488646	0.693383		0.658862	1.70407e-07	1.1702e-06		-0.0445421	0.716579	0.843889		0.0792993	0.573742	0.764197		0.525646	0.000122004	0.000812579		-0.0880435	0.47083	0.998951		0.0213213	0.877091	0.951766		0.272406	0.0407335	0.168774
ENSG00000143147	GPR161	-0.142199	0.196075	0.395356		-0.768075	1.6476e-08	2.0663e-07		-0.861092	9.28906e-09	7.34774e-08		-0.0521887	0.713644	0.842471		-0.00588665	0.962668	0.983918		0.401863	0.00120944	0.00610123		0.223068	0.265581	0.998951		0.308763	0.215973	0.475129		-0.34177	0.0942417	0.28914
ENSG00000143171	RXRG	NA	NA	NA		NA	NA	NA		4.44897	3.89626e-07	2.56434e-06		NA	NA	NA		NA	NA	NA		1.80202	0.0196523	0.063459		NA	NA	NA		NA	NA	NA		NA	NA	NA
ENSG00000143185	XCL2	NA	NA	NA		0.410039	0.174243	0.356797		-0.733105	0.0158222	0.0487764		NA	NA	NA		-0.0779513	0.794999	0.899561		-0.586112	0.03426	0.0987822		NA	NA	NA		0.392879	0.150497	0.3868		-0.314359	0.273253	0.544476
ENSG00000143195	ILDR2	NA	NA	NA		0.232349	0.328287	0.543607		1.149	0.000186822	0.000853947		0.259462	0.191252	0.389759		0.621684	0.00735705	0.0418431		1.74396	4.93194e-10	9.27198e-09		NA	NA	NA		0.769057	0.00182079	0.0193112		-0.122423	0.673024	0.855111
ENSG00000143228	NUF2	0.140155	0.0142838	0.0655604		-0.277159	7.34956e-07	7.24315e-06		-0.673415	4.0732e-31	1.37573e-29		0.0562467	0.321305	0.535748		-0.134668	0.0156019	0.0737913		-0.083295	0.143873	0.292671		0.0596977	0.283234	0.998951		0.0304198	0.585937	0.796903		-0.0103533	0.853588	0.941944
ENSG00000143320	CRABP2	NA	NA	NA		0.330844	0.0540908	0.149252		0.792487	1.19268e-05	6.49854e-05		0.335914	0.191385	0.389759		0.56523	0.00533931	0.0325118		2.30157	4.73811e-29	4.77101e-27		0.0496408	0.844438	0.998951		1.17648	2.5952e-08	1.83747e-06		0.39624	0.0464839	0.183801
ENSG00000143365	RORC	-0.121509	0.0449002	0.146877		0.281057	3.99617e-08	4.75307e-07		0.834373	1.716e-68	1.87823e-66		-0.337355	5.60156e-09	2.52697e-07		0.0927372	0.0819183	0.237622		0.367303	8.65748e-14	2.68977e-12		-0.0170013	0.812108	0.998951		-0.0438951	0.525022	0.757732		0.114987	0.0434048	0.176082
ENSG00000143369	ECM1	-0.0680304	0.587257	0.761397		0.347708	0.00664101	0.0264373		0.855716	1.58634e-11	1.64487e-10		0.00186739	0.98813	0.99392		0.457105	0.0011045	0.00930412		0.24013	0.0847079	0.198728		0.177299	0.172461	0.998951		0.0887074	0.508494	0.744905		0.614844	3.72165e-06	0.000103668
ENSG00000143375	CGN	0.150372	0.0324185	0.117957		0.504907	3.47551e-10	5.41931e-09		0.809901	1.98088e-28	5.91133e-27		0.0538292	0.463262	0.66307		0.533127	2.87051e-10	1.3165e-08		0.937918	4.5968e-35	6.12753e-33		0.0855532	0.204167	0.998951		0.291644	0.000254346	0.004143		0.25341	0.000299397	0.00402949
ENSG00000143401	ANP32E	0.06931	0.311405	0.526336		-0.084247	0.216339	0.413178		-0.593315	4.1968e-18	7.23494e-17		-0.0437151	0.523212	0.709747		-0.186633	0.00615939	0.0364083		-0.109713	0.107969	0.237734		-0.101421	0.136657	0.972545		0.0460956	0.498935	0.73809		-0.0160567	0.813604	0.923998
ENSG00000143466		0.189369	0.00149271	0.0118263		0.53144	4.0147e-21	1.60796e-19		0.666243	1.46115e-28	4.39284e-27		-0.000356794	0.995269	0.997583		0.271176	1.46128e-06	3.23986e-05		0.406504	4.16236e-11	9.21812e-10		0.0304837	0.625668	0.998951		0.391583	5.20384e-12	8.48357e-10		0.218044	0.000258712	0.00356492
ENSG00000143479	DYRK3	0.264805	0.00095987	0.00819745		0.644935	2.08518e-14	5.07277e-13		0.78414	6.71404e-18	1.1404e-16		0.218518	0.0122676	0.0582767		0.475461	6.41914e-08	1.99569e-06		0.736203	1.70339e-15	6.37473e-14		0.0826562	0.314299	0.998951		0.378436	5.05203e-06	0.000176276		0.299302	0.00050017	0.00609248
ENSG00000143631	FLG	NA	NA	NA		-1.10642	0.000524383	0.00290852		-1.2872	2.92781e-05	0.000151452		-0.144775	0.619348	0.779165		-1.11386	0.000490936	0.00479324		-0.571475	0.0666253	0.16551		NA	NA	NA		-0.472795	0.256875	0.524069		-0.824834	0.0665062	0.231095
ENSG00000143801	PSEN2	-0.120869	0.0217369	0.0894775		0.186817	0.000526232	0.00291692		0.592682	2.37109e-27	6.76923e-26		-0.0428817	0.432382	0.636389		0.0719067	0.187734	0.402479		0.368108	4.79528e-11	1.05277e-09		0.0102089	0.848895	0.998951		0.122692	0.0220597	0.11518		0.0953456	0.0789562	0.258652
ENSG00000143845	ETNK2	-0.0585979	0.348606	0.564371		-0.24089	0.000142814	0.000904382		0.638974	4.9619e-24	1.20281e-22		-0.0745475	0.22202	0.426533		-0.053918	0.38025	0.612722		0.460715	1.40598e-13	4.27801e-12		0.00641889	0.918451	0.998951		0.0721762	0.245656	0.510381		0.0869159	0.169889	0.414317
ENSG00000143847	PPFIA4	0.185183	0.572444	0.752395		0.0455125	0.856784	0.930532		-0.821222	0.00132395	0.00519366		-0.0241872	0.946952	0.97519		0.0975212	0.701131	0.847659		0.577793	0.023084	0.0721758		0.351677	0.265277	0.998951		0.598743	0.0188203	0.103549		-0.228358	0.37453	0.643482
ENSG00000143851	PTPN7	NA	NA	NA		1.3379	0.00504409	0.0209399		2.16664	1.75711e-05	9.36227e-05		NA	NA	NA		NA	NA	NA		1.72271	0.000371924	0.00217536		NA	NA	NA		NA	NA	NA		NA	NA	NA
ENSG00000144152	FBLN7	0.0439608	0.718233	0.846045		-0.397155	0.00057173	0.00313212		-0.908986	3.92817e-18	6.77908e-17		0.139344	0.152949	0.337238		-0.0598807	0.566916	0.75907		-0.514441	7.72306e-08	1.00042e-06		0.0710535	0.580985	0.998951		0.175838	0.155099	0.392857		-0.468752	7.65882e-05	0.00129481
ENSG00000144278	GALNT13	-0.00803123	0.875651	0.939586		-0.172101	0.00057888	0.00316666		-0.600324	1.10809e-32	4.00214e-31		0.0129556	0.915298	0.958179		0.172512	0.362397	0.596159		0.099076	0.571828	0.731456		-0.0445275	0.368402	0.998951		0.00329924	0.946798	0.97975		-0.123985	0.0119011	0.0706545
ENSG00000144320	LNPK	0.0917137	0.238512	0.447777		-0.231958	0.00277193	0.012546		-0.683604	1.59734e-18	2.83387e-17		0.0802654	0.3016	0.515767		-0.299283	0.000112076	0.00139371		-0.190005	0.0145231	0.0497061		-0.0100071	0.897317	0.998951		0.122456	0.114468	0.328357		-0.107555	0.166348	0.408857
ENSG00000144331	ZNF385B	-0.238556	0.329348	0.545404		-0.337678	0.0580422	0.157574		-0.613851	0.00111675	0.00443582		-0.485271	0.0193378	0.0813576		-0.111757	0.588955	0.774642		-0.817142	4.18838e-05	0.000311161		-0.294049	0.000838717	0.0991433		-0.0535014	0.538003	0.765173		-0.080293	0.318022	0.591978
ENSG00000144354	CDCA7	-0.267328	1.2776e-06	3.07624e-05		-0.451024	1.70609e-16	4.9862e-15		-0.670329	2.5976e-33	9.71886e-32		-0.452154	3.18449e-16	3.73694e-14		-0.267399	9.2681e-07	2.17941e-05		-0.24131	1.11913e-05	9.47029e-05		-0.166977	0.0023176	0.185662		-0.158032	0.00368877	0.0331921		0.0547352	0.31335	0.587568
ENSG00000144381	HSPD1	-0.112708	0.00195442	0.0145556		-0.398603	6.55184e-28	3.67043e-26		-0.701326	1.12168e-82	1.62412e-80		-0.138888	0.000135761	0.0016571		-0.288499	2.23546e-15	1.77012e-13		-0.334773	3.70942e-20	2.17234e-18		-0.0719664	0.0479408	0.736274		-0.0653865	0.07227	0.249027		-0.0831856	0.0222107	0.110365
ENSG00000144488	ESPNL	2.25098	5.6586e-129	1.4142e-126		2.64405	4.3157e-162	1.2325e-159		3.09247	2.3674e-241	9.9275e-239		1.01818	1.61762e-28	3.4474e-26		1.58011	3.22835e-58	6.8076e-56		1.68395	1.03236e-75	2.75228e-73		-0.0165364	0.886562	0.998951		0.21788	0.0959073	0.296038		0.0495774	0.66732	0.852795
ENSG00000144591	GMPPA	0.160911	0.000376629	0.00393046		0.462267	6.89173e-25	3.32245e-23		0.59997	9.52684e-41	4.8905e-39		-0.0213389	0.639999	0.792656		0.146293	0.00116681	0.0097276		0.397214	1.47534e-18	7.76298e-17		0.0401062	0.377073	0.998951		0.132973	0.00308432	0.0289569		0.155262	0.000534346	0.00641874
ENSG00000144596	GRIP2	NA	NA	NA		1.51839	1.39175e-08	1.75717e-07		1.0734	5.89233e-06	3.34489e-05		0.362548	0.0633379	0.188408		0.175944	0.542101	0.742428		0.637695	0.00650823	0.0256961		-0.0490808	0.813923	0.998951		-0.0133909	0.959785	0.985652		0.0744964	0.766556	0.902908
ENSG00000144668	ITGA9	NA	NA	NA		0.126897	0.707796	0.845866		-0.772152	0.0137994	0.0432383		NA	NA	NA		NA	NA	NA		-0.729935	0.00687372	0.0268992		NA	NA	NA		NA	NA	NA		-0.578985	0.0591228	0.214489
ENSG00000144677	CTDSPL	-0.136027	0.0134898	0.0628107		-0.243531	3.71038e-06	3.20153e-05		-0.843468	7.66849e-59	6.71024e-57		-0.179147	0.000806895	0.00712411		-0.16056	0.00211332	0.0155118		-0.668834	4.17171e-38	6.21164e-36		-0.0694941	0.198758	0.998951		0.148751	0.00414272	0.0361533		-0.384628	8.56786e-14	1.39485e-11
ENSG00000144821	MYH15	NA	NA	NA		-0.469035	0.19738	0.388628		-1.69036	0.000602808	0.00252027		NA	NA	NA		NA	NA	NA		0.595299	0.175554	0.336296		NA	NA	NA		NA	NA	NA		NA	NA	NA
ENSG00000144837	PLA1A	NA	NA	NA		0.408535	0.448897	0.659439		2.20395	8.96488e-05	0.000432298		NA	NA	NA		NA	NA	NA		2.93284	9.6358e-06	8.25635e-05		NA	NA	NA		NA	NA	NA		NA	NA	NA
ENSG00000144843	ADPRH	NA	NA	NA		0.714603	0.00971032	0.0364803		0.848485	0.00216707	0.008161		-0.135295	0.633434	0.788222		0.335711	0.234159	0.458579		0.946167	0.000662869	0.00362204		NA	NA	NA		0.123357	0.658633	0.842786		0.340094	0.25043	0.518922
ENSG00000144852	NR1I2	0.463777	1.17136e-18	9.99164e-17		0.937487	6.05298e-67	9.03614e-65		1.24836	6.4655e-114	1.3735e-111		0.244483	5.73892e-06	0.000115033		0.405128	2.12993e-13	1.41995e-11		0.808432	8.53333e-48	1.56126e-45		0.0621797	0.254454	0.998951		0.0614527	0.276743	0.546		0.390517	4.16126e-12	5.02506e-10
ENSG00000144857	BOC	NA	NA	NA		0.297395	0.580262	0.761665		-1.60017	0.00866083	0.0286967		NA	NA	NA		NA	NA	NA		0.489851	0.422432	0.604992		NA	NA	NA		NA	NA	NA		NA	NA	NA
ENSG00000144891	AGTR1	NA	NA	NA		-0.260622	0.535893	0.729138		-1.72488	3.13157e-07	2.08356e-06		NA	NA	NA		NA	NA	NA		-0.0782559	0.815144	0.897582		NA	NA	NA		NA	NA	NA		-0.708341	0.0342768	0.150279
ENSG00000144893	MED12L	NA	NA	NA		0.55827	0.00034302	0.00199524		1.22055	1.26167e-13	1.55786e-12		0.290443	0.0393066	0.13501		0.532208	0.00144893	0.0114731		0.897721	1.23904e-08	1.84393e-07		0.442545	0.00191069	0.166546		0.618379	0.00024041	0.00396257		0.188003	0.206784	0.465644
ENSG00000144895	EIF2A	-0.00205529	0.959796	0.981251		0.03662	0.368905	0.585112		-0.635725	2.78763e-55	2.27297e-53		-0.0523713	0.205013	0.406122		-0.0614642	0.133356	0.326738		-0.322595	1.90595e-15	7.05632e-14		6.84016e-05	0.998663	0.999473		0.0487378	0.2311	0.49278		-0.0705004	0.0806491	0.26205
ENSG00000144908	ALDH1L1	0.00774879	0.913829	0.958717		-0.347846	3.34678e-06	2.92332e-05		-0.669144	4.89014e-23	1.12383e-21		-0.131768	0.081365	0.222342		-0.0510674	0.638848	0.809513		-0.470747	7.96076e-08	1.02836e-06		0.0211707	0.766253	0.998951		-0.0642556	0.434386	0.689445		-0.0742891	0.283759	0.555119
ENSG00000145050	MANF	0.345427	3.08864e-13	1.92972e-11		0.96441	1.21195e-93	2.43075e-91		0.826162	7.95739e-69	8.76915e-67		-0.0833056	0.0809561	0.221682		0.109416	0.0201714	0.0892213		0.438211	1.76196e-20	1.0607e-18		0.0150637	0.751722	0.998951		0.207902	1.02877e-05	0.000319841		0.301663	1.51343e-10	1.2993e-08
ENSG00000145087	STXBP5L	NA	NA	NA		-0.155852	0.439014	0.650778		-0.671954	0.00251133	0.00933443		0.465058	0.00520373	0.030678		0.159999	0.405803	0.635245		-0.255083	0.192051	0.357153		-0.0540356	0.747651	0.998951		-0.520361	0.00395255	0.0349815		-0.187041	0.339796	0.612788
ENSG00000145198	VWA5B2	NA	NA	NA		0.387649	0.0580094	0.157519		0.622992	0.00192557	0.00732926		-0.0069167	0.9695	0.985607		0.279311	0.169743	0.37855		0.776887	0.000115868	0.000775955		0.0884223	0.644121	0.998951		0.492547	0.014306	0.0859891		0.264351	0.185208	0.435902
ENSG00000145214	DGKQ	0.0278385	0.708014	0.839492		0.300379	5.92573e-05	0.000408857		0.700684	7.9888e-21	1.61927e-19		-0.0622789	0.40632	0.613734		0.111107	0.139936	0.336502		0.467462	6.67052e-10	1.22204e-08		0.0263055	0.725821	0.998951		0.0690322	0.356145	0.626196		0.22783	0.00243172	0.0214468
ENSG00000145246	ATP10D	0.357664	6.52013e-11	3.25866e-09		0.670505	1.0887e-32	7.42972e-31		0.652898	4.00877e-32	1.41774e-30		0.408368	1.50362e-10	8.87852e-09		0.389242	3.04068e-08	1.01356e-06		0.717257	4.58158e-30	4.95182e-28		0.056586	0.295839	0.998951		0.188472	0.00470312	0.0396354		0.126547	0.0289642	0.133654
ENSG00000145287	PLAC8	-0.128762	0.268073	0.480913		-0.258507	0.0235255	0.076357		-1.08904	1.28059e-21	2.72212e-20		-0.231546	0.0537113	0.168259		-0.586274	4.16081e-07	1.06335e-05		-0.413957	0.000286117	0.00172316		-0.0192496	0.872634	0.998951		0.0419396	0.718171	0.875325		-0.424334	0.000251337	0.00349391
ENSG00000145386	CCNA2	-0.0281511	0.553955	0.737554		-0.436426	2.38099e-20	8.97535e-19		-0.701562	1.71616e-48	1.16414e-46		-0.133114	0.00507636	0.0300994		-0.194835	3.58329e-05	0.00052904		-0.0784332	0.0995637	0.223629		-0.0407891	0.387221	0.998951		-0.0618319	0.189802	0.441664		-0.00906703	0.847759	0.939542
ENSG00000145425	RPS3A	-0.090847	0.069291	0.199163		-0.626573	5.58207e-36	4.32635e-34		-0.873763	2.35355e-68	2.55013e-66		-0.093518	0.0618053	0.185097		-0.359633	6.55397e-13	4.15513e-11		-0.594238	1.42626e-32	1.73589e-30		-0.0237911	0.634387	0.998951		0.0400037	0.423754	0.680532		-0.141965	0.00447716	0.0342162
ENSG00000145476	CYP4V2	0.0385452	0.505789	0.70103		0.347342	2.42264e-09	3.38217e-08		0.649646	4.76944e-30	1.5293e-28		-0.0731838	0.201374	0.401498		0.0181293	0.760969	0.879471		0.00493933	0.932292	0.963119		-0.0327358	0.572561	0.998951		-0.101722	0.0834519	0.272108		0.0180135	0.767919	0.903546
ENSG00000145506	NKD2	0.196998	0.105855	0.264622		0.585997	2.64561e-06	2.34517e-05		1.01872	7.99438e-17	1.25245e-15		-0.229073	0.0559731	0.173197		0.235317	0.0537404	0.178338		0.967309	1.54019e-15	5.84999e-14		0.0658058	0.619899	0.998951		0.521491	0.00041988	0.00617096		0.389454	0.00327746	0.026948
ENSG00000145604	SKP2	-0.11232	0.0248713	0.0983186		-0.419917	4.49347e-17	1.37922e-15		-0.716691	3.13792e-46	1.98279e-44		-0.0918771	0.0646447	0.190665		-0.208308	2.80869e-05	0.000430399		-0.112437	0.0238826	0.074151		-0.112789	0.0229921	0.555742		-0.0758811	0.126789	0.348908		-0.0535346	0.280212	0.551441
ENSG00000145692	BHMT	-0.01282	0.899077	0.952121		-0.535479	0.000116547	0.000751816		-1.26021	2.40742e-23	5.62469e-22		-0.11327	0.297029	0.511385		-0.266812	0.0398964	0.145596		-0.198448	0.0695302	0.171048		-0.0314759	0.769222	0.998951		0.119951	0.333253	0.605187		-0.351917	0.000992498	0.0105326
ENSG00000145911	N4BP3	NA	NA	NA		-0.0691769	0.80781	0.903628		-0.791385	0.010842	0.0349413		NA	NA	NA		NA	NA	NA		0.519444	0.094987	0.215756		NA	NA	NA		NA	NA	NA		-0.325701	0.408906	0.675022
ENSG00000145920	CPLX2	-0.403107	9.81099e-09	3.58353e-07		-0.581604	1.6334e-16	4.78439e-15		-1.17376	1.26975e-61	1.18152e-59		-0.552952	4.02688e-15	4.36622e-13		-0.886526	5.17865e-36	8.37215e-34		-0.706755	1.83113e-23	1.36327e-21		-0.198738	0.00467745	0.276673		-0.836896	1.54502e-32	1.24889e-29		-0.419626	2.48436e-09	1.62022e-07
ENSG00000146013	GFRA3	NA	NA	NA		-0.122106	0.594899	0.772567		-0.696031	0.00118728	0.00469114		-0.0947003	0.685961	0.824425		0.118292	0.59494	0.778276		0.421967	0.0396889	0.110607		NA	NA	NA		0.124762	0.530774	0.761276		-0.100524	0.638285	0.834964
ENSG00000146216	TTBK1	-0.303089	0.000302884	0.00330873		0.0102327	0.906866	0.957407		0.67304	1.33572e-15	1.92197e-14		-0.41036	3.65581e-07	1.06576e-05		0.0570506	0.50644	0.715351		0.365579	1.23001e-05	0.000103492		-0.0516158	0.527438	0.998951		0.24486	0.0074853	0.0551728		0.0838104	0.344473	0.61663
ENSG00000146242	TPBG	0.140983	0.0625484	0.185432		0.747369	6.32127e-21	2.50128e-19		0.911465	7.0307e-29	2.13359e-27		0.0993176	0.182525	0.378631		0.372123	1.56853e-06	3.45398e-05		0.740304	1.29849e-22	8.93085e-21		0.211873	0.0193947	0.529672		1.00525	9.22218e-26	4.70816e-23		0.334379	0.000621152	0.0072336
ENSG00000146278	PNRC1	0.203607	0.0101511	0.0509524		-0.149401	0.0567958	0.15512		-0.793151	4.31385e-24	1.04887e-22		0.290944	0.000233865	0.00257947		-0.391572	6.59861e-07	1.61226e-05		-0.391531	5.79305e-07	6.33793e-06		0.0779731	0.326062	0.998951		0.29342	0.000208185	0.00352733		-0.239048	0.00234264	0.0208195
ENSG00000146376	ARHGAP18	-0.108722	0.0365519	0.128215		-0.215691	3.21929e-05	0.000234498		-0.594778	2.40932e-30	7.86598e-29		0.0952104	0.0672851	0.195845		-0.214929	3.46388e-05	0.000514542		-0.21505	3.38541e-05	0.000257872		-0.0945304	0.0686946	0.829628		0.00152841	0.976524	0.99152		-0.128969	0.0128878	0.0750926
ENSG00000146521	LINC01558	NA	NA	NA		-0.231192	0.623782	0.791255		-1.14143	0.000291198	0.00128943		NA	NA	NA		NA	NA	NA		-0.863403	0.00375694	0.0161972		NA	NA	NA		NA	NA	NA		-0.104312	0.804669	0.920045
ENSG00000146592	CREB5	-0.130753	0.137272	0.314026		0.612285	1.20173e-13	2.74515e-12		0.591336	1.96843e-11	2.0248e-10		-0.326107	0.000311853	0.003289		0.127743	0.138966	0.335275		1.44929	2.50432e-55	5.51994e-53		0.059212	0.56988	0.998951		0.139065	0.159895	0.3987		0.150354	0.210915	0.470963
ENSG00000229052	AL449283.1	NA	NA	NA		-0.299834	0.352437	0.569288		-0.364946	0.169105	0.340053		0.578294	0.0145501	0.0659916		0.239571	0.436322	0.65996		-0.823122	0.000750764	0.00403071		NA	NA	NA		-0.604894	0.026277	0.128845		-0.951743	0.00120074	0.0122858
ENSG00000146678	IGFBP1	-0.21482	0.153522	0.336968		0.44343	0.0032131	0.0142171		-0.902433	2.00183e-09	1.6986e-08		-0.776441	2.77531e-07	8.29951e-06		-0.590134	8.89731e-05	0.0011469		-0.885827	3.93453e-09	6.34809e-08		-0.109394	0.467895	0.998951		0.403856	0.00732022	0.0544317		-0.913642	1.26848e-09	8.64216e-08
ENSG00000146826	C7orf43	0.0391929	0.566488	0.748296		0.322026	3.53345e-06	3.06497e-05		0.714288	1.38834e-24	3.47774e-23		-0.0482407	0.488958	0.68384		-0.00927684	0.895181	0.950808		0.502127	2.9022e-12	7.46703e-11		0.0189173	0.785689	0.998951		-0.0200435	0.771037	0.903159		0.266523	0.00014051	0.00216407
ENSG00000146839	ZAN	NA	NA	NA		-1.01424	1.20636e-06	1.14258e-05		-0.893279	4.29575e-07	2.8135e-06		-0.338702	0.0665266	0.194492		-0.436801	0.0183461	0.0834111		-0.453073	0.00266455	0.012089		-0.0423712	0.81071	0.998951		-0.44424	0.0262564	0.128845		-0.046174	0.790629	0.913685
ENSG00000146859	TMEM140	0.998467	4.18486e-41	5.22924e-39		1.06427	1.06739e-46	1.10849e-44		0.819305	3.07806e-30	9.97866e-29		0.570424	3.04641e-14	2.98855e-12		0.534799	1.43187e-12	8.79062e-11		0.720182	2.09039e-23	1.55216e-21		-0.0593626	0.44035	0.998951		0.0765848	0.319589	0.5917		-0.38982	1.40697e-07	5.94659e-06
ENSG00000146955	RAB19	NA	NA	NA		1.1518	0.000726913	0.00387233		1.93755	2.13466e-08	1.61495e-07		NA	NA	NA		NA	NA	NA		1.04098	0.0011135	0.00568177		NA	NA	NA		NA	NA	NA		0.0586342	0.878004	0.952486
ENSG00000147082	CCNB3	NA	NA	NA		0.222602	0.19195	0.382125		0.943549	3.49513e-07	2.31164e-06		-0.0250649	0.891356	0.946109		0.504329	0.00162434	0.0125347		0.375658	0.037879	0.106879		-0.100391	0.588951	0.998951		0.573963	0.000420691	0.00617353		0.1856	0.334705	0.608331
ENSG00000147100	SLC16A2	NA	NA	NA		0.140231	0.596166	0.7734		-0.877727	0.000832195	0.00338849		NA	NA	NA		NA	NA	NA		0.3271	0.254764	0.433559		NA	NA	NA		NA	NA	NA		0.196018	0.524127	0.762058
ENSG00000147168	IL2RG	NA	NA	NA		1.2579	3.72681e-06	3.21465e-05		1.46276	1.04779e-06	6.55154e-06		-0.0165663	0.942134	0.972833		0.638982	0.00227747	0.0163762		1.85504	1.95286e-16	8.18358e-15		NA	NA	NA		1.56906	1.00061e-07	5.87188e-06		0.309811	0.301667	0.575169
ENSG00000147174	GCNA	NA	NA	NA		0.567081	0.00138361	0.00683583		0.779769	9.34879e-06	5.16182e-05		0.328353	0.0357737	0.126663		0.290303	0.126305	0.315356		0.0808495	0.636358	0.779782		0.0959588	0.552704	0.998951		0.0044475	0.9798	0.992858		0.282183	0.111512	0.321251
ENSG00000147251	DOCK11	NA	NA	NA		0.494489	0.0378924	0.112018		0.84231	0.00021675	0.000978147		0.33071	0.237135	0.444428		0.256663	0.397831	0.629264		1.17024	4.97152e-06	4.51697e-05		NA	NA	NA		0.487759	0.0973242	0.298418		0.744965	0.00251426	0.0219813
ENSG00000147535	PLPP5	0.206204	1.58892e-09	6.63758e-08		0.621525	6.14445e-83	1.1369e-80		0.662596	5.99647e-98	1.04097e-95		0.0184756	0.605732	0.769291		0.128907	0.000120339	0.00147758		0.210175	1.41454e-10	2.89031e-09		-0.00593067	0.863401	0.998951		0.118135	0.000310343	0.00486714		0.157667	9.32462e-07	3.1051e-05
ENSG00000147536	GINS4	-0.0500412	0.214919	0.418642		-0.62566	4.25254e-52	4.96584e-50		-0.773088	1.67579e-66	1.72874e-64		-0.0919849	0.0221856	0.0902037		-0.301177	5.52046e-14	3.90865e-12		-0.235153	6.36657e-08	8.33969e-07		0.00975127	0.804702	0.998951		-0.0102986	0.793547	0.915051		-0.0121566	0.756847	0.898276
ENSG00000147604	RPL7	-0.107943	0.0054145	0.0314474		-0.466628	3.00552e-33	2.11142e-31		-0.773784	2.23773e-88	3.50748e-86		-0.105813	0.00647857	0.0362023		-0.374887	4.70824e-22	5.4369e-20		-0.461576	1.3161e-32	1.6088e-30		-0.0393046	0.311395	0.998951		0.00485215	0.900484	0.960994		-0.0427808	0.269882	0.540613
ENSG00000147852	VLDLR	0.105299	0.108081	0.268133		0.688704	4.52802e-25	2.21132e-23		0.772726	1.34544e-31	4.64134e-30		-8.4595e-05	0.999019	0.999289		-0.0756153	0.277716	0.509427		0.34457	6.74943e-07	7.29768e-06		0.0975336	0.143397	0.976968		0.376822	3.82709e-07	1.92346e-05		0.00587729	0.933791	0.972831
ENSG00000147872	PLIN2	-0.337033	4.97682e-06	0.000100846		-0.291659	7.68446e-05	0.000517166		-1.01837	2.67754e-43	1.52209e-41		-0.317078	1.85823e-05	0.000311233		-0.236853	0.00133542	0.0107812		-0.256811	0.000502665	0.00283921		-0.143138	0.0527364	0.760061		0.192706	0.00899339	0.0626778		-0.46492	2.91914e-10	2.3078e-08
ENSG00000148123	PLPPR1	0.0791646	0.476935	0.67762		-0.144444	0.143733	0.310205		-0.837433	3.92194e-18	6.77195e-17		0.0756469	0.454375	0.655149		-0.225404	0.0261493	0.108109		-0.325464	0.000668193	0.00364757		0.013452	0.893657	0.998951		0.348324	0.000555512	0.00760546		-0.30367	0.00151972	0.0148248
ENSG00000148303	RPL7A	-0.105213	0.0204808	0.0859088		-0.40169	9.04727e-19	3.16944e-17		-0.695167	6.22898e-53	4.81167e-51		-0.102374	0.0242653	0.0958873		-0.241528	1.04379e-07	3.08212e-06		-0.398755	1.57175e-18	8.20856e-17		-0.00880972	0.846177	0.998951		0.0486278	0.284133	0.554434		-0.10176	0.0248995	0.120009
ENSG00000148346	LCN2	NA	NA	NA		0.625471	0.0101381	0.0378166		1.76885	2.1168e-14	2.77054e-13		-0.365902	0.145735	0.32689		0.441854	0.0430937	0.153878		0.937012	8.18871e-06	7.11442e-05		NA	NA	NA		0.0502266	0.803938	0.919315		-0.181264	0.523181	0.761102
ENSG00000148400	NOTCH1	-0.109194	0.0788671	0.217262		0.155394	0.0214013	0.0706204		0.796027	1.03695e-33	3.9765e-32		-0.18732	0.00212671	0.0153729		0.24806	0.000171534	0.00199386		0.710813	4.352e-29	4.39804e-27		0.0275413	0.689357	0.998951		-0.0101281	0.897799	0.960424		-0.0268888	0.716113	0.877893
ENSG00000148541	FAM13C	0.161645	0.0961099	0.248023		-0.109881	0.256925	0.462454		-0.630563	2.58131e-11	2.61771e-10		0.112241	0.216765	0.420182		-0.11808	0.223771	0.44653		-0.26424	0.004075	0.0173783		-0.0715827	0.427871	0.998951		-0.226664	0.0169324	0.0960492		-0.212945	0.0247918	0.119609
ENSG00000148600	CDHR1	NA	NA	NA		-0.501422	0.0671867	0.176385		-1.56414	1.39727e-08	1.08037e-07		NA	NA	NA		NA	NA	NA		0.021276	0.933667	0.964042		NA	NA	NA		NA	NA	NA		-0.301385	0.389752	0.657528
ENSG00000148604	RGR	NA	NA	NA		-1.28737	0.0368242	0.109609		-1.61571	0.00488302	0.0171583		NA	NA	NA		NA	NA	NA		-1.24877	0.0225997	0.0709947		NA	NA	NA		NA	NA	NA		NA	NA	NA
ENSG00000148672	GLUD1	0.871582	9.0157e-90	1.68985e-87		1.22826	1.173e-176	3.7131e-174		1.02013	1.1321e-122	2.5743e-120		0.93406	6.4218e-103	3.8409e-100		1.37935	2.3041e-222	1.3969e-219		1.38037	5.3652e-223	3.4927e-220		0.692994	1.7967e-57	1.51129e-53		1.46766	3.4199e-251	2.2115e-247		1.27532	1.3908e-190	1.5283e-186
ENSG00000148677	ANKRD1	-0.584933	2.90248e-11	1.52007e-09		-0.268969	0.00234425	0.0108706		-0.8156	3.08317e-20	6.0555e-19		-0.820984	2.1586e-20	3.12677e-18		-0.186601	0.0349367	0.13274		-0.257724	0.00354201	0.0154345		-0.192365	0.029835	0.613292		-0.245014	0.0060464	0.0474516		-0.11918	0.180244	0.429094
ENSG00000148680	HTR7	NA	NA	NA		0.76639	0.00742933	0.0291558		0.816292	0.0148376	0.0461241		NA	NA	NA		-0.37651	0.2843	0.516266		-0.0337448	0.919205	0.955605		NA	NA	NA		-0.116041	0.724901	0.879491		1.19472	0.00503411	0.0373909
ENSG00000148702	HABP2	NA	NA	NA		-0.282594	0.0982008	0.235091		-0.664281	0.000392035	0.00169298		-0.0191045	0.90324	0.951911		-0.410072	0.00624049	0.0367757		0.506982	0.000859675	0.00452262		0.191367	0.255667	0.998951		-0.333309	0.050346	0.197318		-0.271576	0.188358	0.440256
ENSG00000149043	SYT8	-0.362268	0.0305125	0.113049		-0.328067	0.030288	0.0936001		-0.878714	1.00009e-08	7.86648e-08		-0.409992	0.0119119	0.0569808		-0.403489	0.00882412	0.0480204		0.133882	0.375114	0.559338		-0.25397	0.175313	0.998951		0.0651006	0.680054	0.855165		0.0129387	0.933576	0.972831
ENSG00000149131	SERPING1	0.109873	0.196944	0.396672		0.794551	1.71899e-22	7.34388e-21		0.645404	2.40204e-16	3.63107e-15		0.042769	0.585459	0.754312		0.0363649	0.642877	0.81202		0.328459	2.27175e-05	0.000180457		-0.0214044	0.800837	0.998951		0.127346	0.106814	0.315253		-0.411672	3.70574e-07	1.38984e-05
ENSG00000149260	CAPN5	0.166431	0.110791	0.273269		1.02305	4.24414e-26	2.18648e-24		1.97206	1.70431e-95	2.91167e-93		0.0550223	0.598989	0.764287		0.779804	2.24124e-16	1.93245e-14		1.27821	2.27036e-39	3.53079e-37		0.174754	0.117999	0.94189		1.16856	7.13972e-38	7.69503e-35		0.514908	4.70683e-07	1.71554e-05
ENSG00000149269	PAK1	-0.29227	0.0033143	0.0217167		0.315035	0.00372689	0.0161665		0.671443	3.73201e-11	3.73536e-10		-0.0828735	0.425238	0.629439		0.196549	0.0798651	0.233662		1.18308	1.35026e-30	1.4881e-28		-0.12528	0.279629	0.998951		0.071715	0.587579	0.798052		0.00953755	0.943857	0.978023
ENSG00000149273	RPS3	-0.0890282	0.0481045	0.154614		-0.358232	1.81748e-15	4.91787e-14		-0.614623	2.05766e-42	1.13378e-40		-0.0920766	0.0410285	0.138892		-0.230879	2.95408e-07	7.81845e-06		-0.418989	1.34092e-20	8.16009e-19		-0.00399998	0.929257	0.998951		0.061856	0.16961	0.413944		-0.0707326	0.116137	0.329654
ENSG00000149294	NCAM1	NA	NA	NA		0.229015	0.49144	0.695695		-0.770893	0.0114116	0.0366091		NA	NA	NA		NA	NA	NA		0.828504	0.00648553	0.0256275		NA	NA	NA		NA	NA	NA		-0.39716	0.236186	0.501923
ENSG00000149428	HYOU1	0.173072	3.41193e-05	0.000533512		0.908737	1.7525e-105	3.9354e-103		1.14626	1.2076e-166	3.7492e-164		-0.0653793	0.118479	0.285883		0.0792902	0.0571858	0.186338		0.351159	3.84697e-17	1.72577e-15		-0.00162525	0.969005	0.998951		0.160319	0.00011908	0.00223418		0.195794	2.62555e-06	7.66327e-05
ENSG00000149527	PLCH2	-0.348923	0.000581693	0.00550214		0.676307	1.14032e-10	1.89865e-09		1.30385	1.50496e-35	6.22198e-34		-0.626695	1.60748e-07	5.12982e-06		0.0818699	0.510684	0.71896		0.634322	4.19536e-08	5.67895e-07		-0.165166	0.150343	0.984788		-0.302026	0.0055268	0.0446563		0.339951	0.00340519	0.0277388
ENSG00000149541	B3GAT3	-0.04024	0.470409	0.672094		0.179608	0.00131189	0.00652813		0.672946	1.60132e-33	6.08296e-32		-0.101055	0.0735472	0.207714		0.102615	0.067117	0.208169		0.309544	4.37606e-08	5.90357e-07		0.0549001	0.328888	0.998951		0.23894	1.73227e-05	0.000488023		-0.033794	0.548732	0.778468
ENSG00000149554	CHEK1	-0.0200165	0.640551	0.796773		-0.209374	9.70561e-07	9.38209e-06		-0.587097	1.67344e-41	8.88713e-40		-0.0233687	0.58467	0.753868		-0.158018	0.000205466	0.00232151		-0.169818	7.92424e-05	0.000551233		-0.0297062	0.484066	0.998951		-0.0706238	0.0971292	0.298291		-0.0614306	0.149323	0.384154
ENSG00000149564	ESAM	-0.27721	0.00083981	0.00735286		0.245806	0.00364516	0.0158616		0.624951	3.17106e-13	3.78803e-12		-0.274097	0.00132017	0.0105299		0.0578903	0.499707	0.710298		0.24914	0.00401716	0.0171526		-0.011765	0.888874	0.998951		0.171336	0.0458367	0.185025		0.298598	0.000630609	0.00731759
ENSG00000149573	MPZL2	-0.407244	7.15852e-12	3.98332e-10		-0.31203	1.58198e-07	1.73476e-06		-0.905938	3.35871e-51	2.46476e-49		-0.470408	6.16336e-15	6.52999e-13		-0.491499	3.55998e-16	3.00276e-14		-0.418357	3.58404e-12	9.12074e-11		-0.26112	1.15592e-05	0.00427251		-0.405282	1.22895e-11	1.83397e-09		-0.197345	0.000930672	0.0100315
ENSG00000149596	JPH2	NA	NA	NA		0.386707	0.42498	0.638016		-2.43911	4.85135e-07	3.15436e-06		NA	NA	NA		NA	NA	NA		0.287162	0.533376	0.701071		NA	NA	NA		NA	NA	NA		NA	NA	NA
ENSG00000149646	CNBD2	NA	NA	NA		0.0613215	0.795732	0.896876		-0.62887	0.00829798	0.0275935		-0.04469	0.855449	0.926339		-0.166132	0.485728	0.69972		0.128814	0.5792	0.736678		NA	NA	NA		0.0570837	0.803093	0.918903		-0.0579937	0.789088	0.913055
ENSG00000149968	MMP3	-0.250111	0.0862365	0.23079		-0.692602	0.000987319	0.00508245		-2.73397	1.96789e-09	1.67301e-08		-0.229849	0.155523	0.340703		-0.932234	0.000159902	0.00188234		-1.06185	0.011081	0.0399729		-0.0392338	0.787186	0.998951		-1.42979	1.45146e-11	2.10137e-09		-0.616009	0.0711211	0.241472
ENSG00000150051	MKX	NA	NA	NA		2.05429	0.000477845	0.0026821		4.12572	1.21554e-11	1.27348e-10		NA	NA	NA		NA	NA	NA		0.174124	0.798752	0.887985		NA	NA	NA		NA	NA	NA		NA	NA	NA
ENSG00000150054	MPP7	0.046026	0.400967	0.612785		-0.450277	1.46038e-17	4.68497e-16		-0.741683	5.70489e-46	3.56987e-44		0.07028	0.18579	0.383393		-0.341857	8.15553e-11	3.94557e-09		-0.31576	6.48255e-10	1.19464e-08		-0.132086	0.0113548	0.416171		-0.0748931	0.15785	0.396341		-0.0807652	0.112712	0.323253
ENSG00000150347	ARID5B	-0.191031	0.000101927	0.00134564		-0.0451429	0.356092	0.572546		-0.811074	7.09597e-63	6.85993e-61		-0.158744	0.00115446	0.00948373		-0.229548	2.55048e-06	5.21384e-05		-0.58178	1.32101e-33	1.67326e-31		-0.0453108	0.358225	0.998951		-0.0339094	0.494065	0.734134		-0.450594	2.96349e-20	1.35691e-17
ENSG00000150687	PRSS23	-0.100435	0.28121	0.494342		-0.231379	0.0297293	0.0922422		-0.796093	5.51032e-13	6.46991e-12		-0.234002	0.0130175	0.0609028		-0.320337	0.00350454	0.023212		-0.330757	0.00144689	0.00712703		-0.0899401	0.348942	0.998951		-0.37435	0.00128787	0.0148294		-0.0623273	0.599318	0.810449
ENSG00000150764	DIXDC1	-0.0861703	0.0548353	0.16959		-0.531483	1.56512e-31	9.90889e-30		-0.881524	5.65629e-83	8.26407e-81		0.268344	2.08819e-09	1.02156e-07		-0.244682	1.0542e-07	3.10814e-06		-0.168033	0.000225656	0.00139395		-0.0176818	0.689359	0.998951		-0.110027	0.0147363	0.0876029		-0.194236	1.26479e-05	0.000290768
ENSG00000150783	TEX12	NA	NA	NA		NA	NA	NA		3.86388	0.00685804	0.0232629		NA	NA	NA		NA	NA	NA		NA	NA	NA		NA	NA	NA		NA	NA	NA		NA	NA	NA
ENSG00000150907	FOXO1	-0.178946	1.54241e-06	3.64373e-05		-0.119447	0.00127198	0.0063536		-0.660169	6.42553e-71	7.46309e-69		-0.146496	0.000138939	0.00168591		-0.086527	0.0206783	0.0907601		-0.23307	2.98903e-10	5.83486e-09		-0.0305186	0.4099	0.998951		0.0760322	0.0408034	0.17186		-0.179062	1.00185e-06	3.30114e-05
ENSG00000151012	SLC7A11	0.0281548	0.665039	0.810669		1.76428	6.6952e-159	1.8915e-156		0.982923	3.67173e-51	2.68836e-49		-0.136466	0.0392826	0.134953		-0.228438	0.000534096	0.00514472		-0.267505	4.99503e-05	0.000363562		-0.0218135	0.737512	0.998951		-0.132869	0.0452803	0.183774		-0.176639	0.00696386	0.0475907
ENSG00000151025	GPR158	NA	NA	NA		1.31704	9.55595e-07	9.25301e-06		1.98943	2.34843e-16	3.55335e-15		0.192566	0.447576	0.649433		1.25151	2.22624e-05	0.000349993		0.720182	0.00345393	0.0151001		NA	NA	NA		-0.383605	0.261448	0.528365		0.439917	0.171334	0.416638
ENSG00000151117	TMEM86A	NA	NA	NA		0.631205	0.0109346	0.0402995		1.02215	1.46201e-05	7.86521e-05		0.181654	0.499772	0.691937		0.485088	0.106744	0.283481		0.796783	0.00210573	0.00986045		NA	NA	NA		1.01	0.000636056	0.0084633		0.179798	0.536522	0.771051
ENSG00000151470	C4orf33	0.705939	5.60538e-14	3.67966e-12		1.16456	2.28785e-37	1.83826e-35		1.29737	3.73049e-44	2.19007e-42		0.393578	1.74341e-05	0.000295497		0.550848	1.36442e-09	5.72939e-08		0.998847	1.18762e-26	1.05876e-24		0.0425077	0.668705	0.998951		0.249216	0.0140897	0.0853647		0.27028	0.00820411	0.0537277
ENSG00000151490	PTPRO	NA	NA	NA		0.962619	0.124045	0.279085		1.83944	0.00398914	0.0142563		NA	NA	NA		NA	NA	NA		0.755753	0.241059	0.417831		NA	NA	NA		NA	NA	NA		NA	NA	NA
ENSG00000151632	AKR1C2	-0.257096	2.6457e-05	0.000431706		-0.546311	7.40837e-19	2.60922e-17		-0.698014	6.76569e-30	2.15654e-28		-0.0267422	0.661811	0.807385		-0.696074	1.61445e-29	2.37276e-27		-0.376465	8.54647e-10	1.5415e-08		-0.0729362	0.233109	0.998951		-0.732987	9.06223e-33	7.64379e-30		-0.281277	4.54656e-06	0.000124053
ENSG00000151690	MFSD6	-0.0315634	0.576758	0.75507		0.384329	6.97776e-12	1.3218e-10		0.966511	4.76179e-70	5.45225e-68		-0.0768927	0.179185	0.373834		0.211993	0.000239219	0.00263236		0.62627	4.21384e-29	4.28939e-27		0.079047	0.23513	0.998951		0.124863	0.0583201	0.217161		0.145879	0.0324713	0.1447
ENSG00000151726	ACSL1	-0.201646	9.08229e-08	2.78461e-06		0.100469	0.00851288	0.0326665		0.638057	2.39388e-62	2.26674e-60		-0.230123	1.15597e-09	5.97017e-08		-0.0500626	0.189393	0.404002		0.476626	1.89768e-35	2.57872e-33		-0.0770334	0.0422898	0.706974		-0.109897	0.00398909	0.0352245		0.105309	0.00582311	0.0415655
ENSG00000151882	CCL28	NA	NA	NA		2.04895	3.29597e-05	0.000239486		1.83269	1.81882e-05	9.6751e-05		NA	NA	NA		NA	NA	NA		1.33857	0.000388806	0.00225385		NA	NA	NA		NA	NA	NA		NA	NA	NA
ENSG00000151883	PARP8	NA	NA	NA		1.49277	4.0607e-12	7.89133e-11		1.6633	7.17933e-18	1.21495e-16		-0.209267	0.440524	0.643333		0.582344	0.0242433	0.101887		1.08108	1.56165e-07	1.90647e-06		NA	NA	NA		0.0116369	0.966516	0.988164		0.0968958	0.703138	0.871418
ENSG00000151917	BEND6	NA	NA	NA		0.30541	0.420336	0.633857		0.946949	0.00790411	0.0264433		NA	NA	NA		NA	NA	NA		0.393621	0.318083	0.502092		NA	NA	NA		NA	NA	NA		NA	NA	NA
ENSG00000152137	HSPB8	0.0226027	0.796716	0.893676		0.390237	2.35844e-05	0.000176038		1.06391	1.38e-27	3.97493e-26		0.0686153	0.445181	0.647562		0.27296	0.00391192	0.0253732		1.2446	2.88724e-36	4.00111e-34		0.0952078	0.348351	0.998951		0.112138	0.328629	0.60103		0.426705	0.000846135	0.00926784
ENSG00000152154	TMEM178A	NA	NA	NA		0.340497	0.183484	0.370297		-0.636388	0.00360553	0.0130092		-0.405077	0.326385	0.541038		0.331136	0.253764	0.481637		-0.33755	0.117018	0.251956		NA	NA	NA		0.764599	0.0131146	0.0812947		-0.103712	0.667592	0.852833
ENSG00000152213	ARL11	NA	NA	NA		0.549633	0.0135685	0.0484112		1.0151	1.05251e-06	6.57977e-06		-0.1182	0.680754	0.820835		0.362482	0.294306	0.52712		0.396307	0.175125	0.33575		NA	NA	NA		0.230295	0.293017	0.563271		0.425657	0.0381814	0.161097
ENSG00000152217	SETBP1	-0.110191	0.493217	0.690979		-0.192669	0.171595	0.35297		-0.833308	1.266e-09	1.09592e-08		-0.323668	0.321703	0.536056		0.00243371	0.98915	0.995453		0.369443	0.0134419	0.0466501		-0.0550538	0.734286	0.998951		0.379614	0.00964607	0.065707		-0.615035	1.76492e-05	0.00038712
ENSG00000152229	PSTPIP2	NA	NA	NA		0.721095	0.000179289	0.00110969		0.99459	1.45343e-07	1.00492e-06		-0.158837	0.461632	0.661754		0.239519	0.224276	0.447053		1.01711	1.19723e-07	1.49084e-06		0.11276	0.639887	0.998951		0.370084	0.120714	0.337978		0.156572	0.485359	0.73365
ENSG00000152253	SPC25	0.102827	0.112597	0.276543		-0.243709	0.000152079	0.0009566		-0.62881	3.43771e-21	7.13369e-20		0.0547205	0.394666	0.603904		-0.0621571	0.330749	0.566033		-0.105958	0.106601	0.235467		0.0119596	0.85101	0.998951		-0.0417227	0.514743	0.749958		0.00970193	0.880453	0.953089
ENSG00000152256	PDK1	-0.0583897	0.610785	0.776425		-0.318732	0.00478483	0.0199995		-0.797886	1.73873e-12	1.95412e-11		-0.190627	0.097985	0.251347		-0.222609	0.048731	0.166999		-0.220503	0.0509455	0.134552		-0.0782754	0.495432	0.998951		0.336985	0.0029258	0.0278375		-0.267325	0.0181939	0.0959598
ENSG00000152315	KCNK13	NA	NA	NA		0.626397	0.00684263	0.0271371		1.14963	1.47196e-06	9.01518e-06		0.268108	0.32529	0.539994		0.47262	0.0872507	0.247755		0.152911	0.588418	0.744243		NA	NA	NA		0.531109	0.0209619	0.111175		0.21009	0.36958	0.639487
ENSG00000152377	SPOCK1	NA	NA	NA		-0.102789	0.621245	0.789829		-1.01758	5.91134e-06	3.35332e-05		-0.32449	0.123113	0.293453		0.11297	0.628565	0.802221		-0.377924	0.145991	0.295797		-0.129246	0.505983	0.998951		0.0493998	0.844379	0.93712		-0.150257	0.664051	0.850586
ENSG00000152463	OLAH	NA	NA	NA		1.41508	6.61716e-07	6.57313e-06		2.76448	3.50644e-09	2.89415e-08		0.783536	0.137852	0.315078		1.17791	2.25749e-05	0.000354618		2.15349	2.43373e-09	4.08683e-08		NA	NA	NA		0.341912	0.11588	0.330452		0.985304	0.0613194	0.219491
ENSG00000152583	SPARCL1	NA	NA	NA		0.202362	0.528438	0.723361		0.793531	0.013155	0.0414969		NA	NA	NA		NA	NA	NA		0.437292	0.159376	0.31436		NA	NA	NA		NA	NA	NA		-0.552801	0.0751639	0.250676
ENSG00000152669	CCNO	NA	NA	NA		1.30952	1.4438e-06	1.34424e-05		1.6854	5.90881e-10	5.29236e-09		0.0807046	0.81847	0.907865		0.936474	0.00232114	0.0166347		0.895983	0.00643615	0.0254905		NA	NA	NA		0.338116	0.198157	0.452797		0.511987	0.0850094	0.27097
ENSG00000152689	RASGRP3	NA	NA	NA		2.89314	1.91714e-42	1.79896e-40		2.90849	2.60255e-43	1.48208e-41		0.833299	6.23603e-05	0.000867384		1.97991	4.95648e-20	5.22585e-18		1.91489	1.33027e-19	7.46256e-18		-0.316663	0.162435	0.998951		-0.256987	0.211128	0.468958		-0.17295	0.520111	0.758879
ENSG00000152767	FARP1	-0.15435	0.000690948	0.00628655		-0.312619	6.28046e-12	1.19574e-10		-0.67022	3.18398e-49	2.19206e-47		-0.173844	0.000133849	0.001637		-0.139866	0.00210488	0.0154853		-0.252138	2.86953e-08	3.99436e-07		-0.0414505	0.362996	0.998951		0.0683191	0.133196	0.359883		-0.217939	1.6334e-06	5.09204e-05
ENSG00000152778	IFIT5	2.59913	0	0		3.13486	0	0		2.92757	0	0		1.52827	2.4207e-224	2.9921e-221		2.29444	0	0		2.42037	0	0		-0.0323943	0.514673	0.998951		0.121264	0.0184809	0.102321		-0.00665098	0.894704	0.959511
ENSG00000152779	SLC16A12	NA	NA	NA		1.3259	7.59628e-06	6.19828e-05		1.16698	0.000217322	0.000980453		NA	NA	NA		NA	NA	NA		1.93642	8.38969e-08	1.08028e-06		NA	NA	NA		NA	NA	NA		1.09989	0.0168411	0.0906772
ENSG00000152952	PLOD2	0.0456405	0.668193	0.812941		-0.147866	0.164679	0.342958		-0.841807	2.58287e-15	3.64994e-14		0.272523	0.01051	0.0518952		-0.219286	0.0393651	0.144309		-0.171487	0.107055	0.236156		0.0264336	0.803974	0.998951		0.267886	0.0118751	0.0758567		-0.241459	0.0232959	0.114198
ENSG00000153029	MR1	0.0367286	0.451308	0.656075		0.219694	1.29933e-05	0.000101906		0.751745	8.7542e-51	6.2124e-49		0.0301206	0.522668	0.709464		-0.0195844	0.697366	0.84504		0.494843	8.00008e-23	5.5708e-21		0.145306	0.00301758	0.21152		0.0700157	0.175923	0.422552		0.125291	0.015876	0.0869914
ENSG00000153044	CENPH	-0.0250096	0.646743	0.800172		-0.240988	3.84417e-06	3.30395e-05		-0.739104	9.74591e-41	4.99501e-39		-0.150597	0.00477458	0.0286705		-0.233095	5.2144e-06	9.92732e-05		-0.365275	1.18094e-11	2.7968e-10		-0.00345014	0.948129	0.998951		-0.0493102	0.34087	0.612417		-0.0667892	0.198867	0.455234
ENSG00000153132	CLGN	0.0094676	0.872467	0.937916		0.137873	0.017548	0.0600762		0.759859	1.42854e-42	7.93909e-41		-0.0154681	0.788391	0.888605		-0.217494	0.000120068	0.00147519		0.0456421	0.413295	0.596691		-0.0378968	0.511346	0.998951		0.0625323	0.282479	0.553041		-0.0248978	0.66484	0.85116
ENSG00000153140	CETN3	0.0487301	0.475607	0.67669		-0.150721	0.0251686	0.0807918		-0.673667	2.95118e-23	6.8456e-22		-0.0485932	0.476189	0.673354		-0.258903	0.000122513	0.00149387		-0.203004	0.00251296	0.01147		-0.0432957	0.517019	0.998951		-0.0133156	0.843724	0.937041		-0.0281852	0.672937	0.855051
ENSG00000153294	ADGRF4	NA	NA	NA		1.52199	1.6347e-07	1.79034e-06		1.49942	1.28104e-06	7.91042e-06		-0.583879	0.0373315	0.130449		0.936778	0.00506337	0.0311148		2.06597	7.67367e-08	9.94947e-07		NA	NA	NA		0.299781	0.196072	0.450145		0.898728	0.0626135	0.222027
ENSG00000153902	LGI4	NA	NA	NA		-0.206998	0.486671	0.691764		-1.03394	5.50391e-05	0.000273746		NA	NA	NA		NA	NA	NA		0.0333808	0.898778	0.945774		NA	NA	NA		NA	NA	NA		-0.554819	0.0677514	0.233832
ENSG00000154016	GRAP	0.00513736	0.956735	0.979649		0.307911	0.00168393	0.00816602		0.638131	1.56519e-10	1.47171e-09		0.154971	0.127521	0.300314		0.356713	0.00127501	0.0104368		0.468699	9.18523e-06	7.90173e-05		0.102759	0.359696	0.998951		0.39012	0.000573207	0.00779819		0.273013	0.01939	0.100107
ENSG00000183185	GABRR3	NA	NA	NA		-0.313052	0.152288	0.323724		-0.3633	0.0729827	0.177892		0.0930593	0.716102	0.843589		-0.635162	0.0037093	0.0243247		-0.102926	0.570871	0.730765		NA	NA	NA		-0.193649	0.425446	0.681714		-0.602371	0.00422907	0.0326931
ENSG00000154133	ROBO4	NA	NA	NA		-0.186767	0.305689	0.518985		-1.35473	6.17796e-14	7.82889e-13		-0.442208	0.396371	0.605514		-0.103288	0.781834	0.892466		-0.930537	0.000464078	0.00264097		-0.0180042	0.947546	0.998951		0.358284	0.0847998	0.274598		-0.603194	0.000653212	0.00749285
ENSG00000154269	ENPP3	-0.0627048	0.299664	0.514675		-0.347731	4.14257e-09	5.63072e-08		-0.80292	7.50603e-43	4.215e-41		-0.0313584	0.596614	0.762358		-0.319907	6.09052e-08	1.89962e-06		-0.288722	6.53002e-07	7.08507e-06		-0.0639109	0.281603	0.998951		-0.0938828	0.114437	0.328318		-0.277117	2.33128e-06	6.93328e-05
ENSG00000154309	DISP1	-0.0168723	0.818234	0.905722		0.284645	0.000416208	0.00237469		0.732954	2.05517e-19	3.82255e-18		0.0408505	0.593589	0.760093		0.271527	0.000876524	0.00767187		0.515509	3.03982e-10	5.92987e-09		0.0280149	0.72002	0.998951		0.142597	0.0721108	0.248879		-0.0733005	0.383099	0.651935
ENSG00000154358	OBSCN	NA	NA	NA		0.499944	0.00811447	0.0313806		0.638848	0.000560331	0.0023558		0.348568	0.067277	0.195845		0.564765	0.00265794	0.0185282		1.01145	1.91248e-08	2.74967e-07		0.279406	0.177466	0.998951		0.694293	0.0011668	0.0137688		0.038741	0.844192	0.937724
ENSG00000154359	LONRF1	-0.229078	7.85265e-05	0.00108078		-0.192436	0.000678912	0.00364706		-0.595782	2.44678e-26	6.75249e-25		-0.395242	1.72339e-11	1.14396e-09		-0.257312	6.6569e-06	0.000123229		-0.170384	0.00231761	0.0107075		-0.148084	0.00992857	0.395595		-0.0459865	0.424019	0.680596		-0.13811	0.0136234	0.0782087
ENSG00000154451	GBP5	NA	NA	NA		NA	NA	NA		4.69511	0.001913	0.00728666		NA	NA	NA		NA	NA	NA		NA	NA	NA		NA	NA	NA		NA	NA	NA		NA	NA	NA
ENSG00000154479	CCDC173	NA	NA	NA		0.301239	0.201604	0.394097		0.692127	0.00815169	0.027149		0.302307	0.142114	0.321764		0.035694	0.871635	0.93954		-0.301405	0.190493	0.355214		NA	NA	NA		-0.202171	0.348643	0.620009		0.306739	0.196406	0.451435
ENSG00000154889	MPPE1	-0.0384517	0.457542	0.660688		0.328504	8.91505e-10	1.31297e-08		0.79235	2.86267e-48	1.93374e-46		0.0179685	0.736559	0.856086		0.0840068	0.128825	0.319631		0.405136	8.5437e-13	2.34935e-11		0.0965811	0.0716055	0.835961		0.154408	0.00435774	0.0375401		0.207417	0.000223606	0.00317469
ENSG00000154928	EPHB1	NA	NA	NA		-0.0252959	0.921083	0.964049		-0.852267	0.00653472	0.0222902		NA	NA	NA		NA	NA	NA		-0.81813	0.00776014	0.0297412		NA	NA	NA		NA	NA	NA		-0.365821	0.303636	0.576977
ENSG00000155256	ZFYVE27	0.0706697	0.128928	0.301326		0.337277	9.03991e-13	1.88504e-11		0.604347	5.30258e-38	2.43549e-36		0.107656	0.0219456	0.0895058		0.135308	0.00458939	0.0288043		0.309997	9.20059e-11	1.93503e-09		0.107602	0.0213913	0.540863		0.0843877	0.070055	0.244217		0.175065	0.000225791	0.00319332
ENSG00000155287	SLC25A28	0.71561	3.5154e-47	4.59421e-45		0.84913	1.05485e-62	1.49006e-60		0.894556	4.3138e-68	4.62752e-66		0.229248	9.36014e-06	0.000176727		0.252481	9.60218e-07	2.24707e-05		0.468463	7.64109e-19	4.082e-17		0.0511926	0.331868	0.998951		-0.00271758	0.957554	0.984971		0.0898111	0.0825741	0.266024
ENSG00000155363	MOV10	0.181124	2.00681e-05	0.000336713		0.515122	4.05268e-34	2.93334e-32		0.674525	3.75489e-57	3.19899e-55		0.0644919	0.128367	0.301654		0.337091	1.92148e-15	1.53402e-13		0.500082	6.75057e-32	8.04122e-30		0.0447839	0.293996	0.998951		0.0908343	0.0326604	0.148082		0.122346	0.00410297	0.0319656
ENSG00000155629	PIK3AP1	1.65691	1.6112e-188	4.9896e-186		2.38798	0	0		2.40824	0	0		0.891401	8.92344e-58	2.90262e-55		1.24743	4.9022e-113	1.5591e-110		1.42526	2.1407e-146	9.3634e-144		-0.0445576	0.426467	0.998951		0.104122	0.0644097	0.231512		-0.109205	0.0517332	0.19695
ENSG00000155660	PDIA4	0.0951409	0.0273434	0.105045		0.702881	4.34982e-60	5.77208e-58		0.80818	6.79751e-79	9.10725e-77		-0.0608414	0.158346	0.345075		0.0175017	0.684021	0.837532		0.288294	2.00789e-11	4.61468e-10		-0.00875586	0.83909	0.998951		0.138102	0.00132908	0.015185		0.114028	0.0079973	0.0528162
ENSG00000155760	FZD7	-0.1523	0.214873	0.418642		-0.250178	0.0596159	0.161014		-0.639125	1.62431e-06	9.91445e-06		-0.243568	0.0828486	0.224937		-0.161324	0.239832	0.466034		0.156458	0.218649	0.391918		0.0862952	0.524769	0.998951		0.474535	0.00175967	0.0188398		-0.242446	0.0918863	0.284415
ENSG00000155849	ELMO1	NA	NA	NA		-0.120492	0.697219	0.839654		0.680281	0.00968929	0.0316593		NA	NA	NA		-0.00250057	0.993419	0.996936		0.131975	0.60934	0.760108		NA	NA	NA		0.288779	0.303253	0.573682		0.0709625	0.782547	0.910236
ENSG00000155858	LSM11	-0.0635503	0.231594	0.440124		-0.157336	0.00339859	0.0149222		-0.667257	1.15615e-35	4.81688e-34		-0.0608212	0.247091	0.456443		-0.147281	0.00554462	0.0334574		-0.24491	3.15703e-06	2.98803e-05		-0.0334135	0.519271	0.998951		-0.0333359	0.531748	0.761713		-0.174592	0.000783148	0.00870614
ENSG00000155961	RAB39B	NA	NA	NA		2.04612	6.22228e-11	1.0609e-09		0.975167	0.00159349	0.00616269		NA	NA	NA		0.911906	0.00213232	0.0156161		0.808391	0.00536845	0.021977		NA	NA	NA		0.907836	0.000214906	0.00362223		0.349461	0.346843	0.618693
ENSG00000156096	UGT2B4	0.27189	0.00508737	0.0301204		0.571693	1.05235e-08	1.3567e-07		1.16829	2.03731e-33	7.68489e-32		0.436266	1.03988e-05	0.000192036		-0.138473	0.170569	0.379822		0.743994	1.4372e-13	4.36824e-12		-0.0138612	0.884303	0.998951		-0.0190012	0.841718	0.936023		-0.268723	0.00744956	0.0500081
ENSG00000156222	SLC28A1	NA	NA	NA		-0.551557	0.00688342	0.0272848		-0.874144	5.37803e-06	3.07184e-05		-0.0563733	0.795488	0.893671		-0.402716	0.05086	0.171612		0.472915	0.0109604	0.0396248		0.0631492	0.849668	0.998951		0.873231	0.00138293	0.0156163		-0.832233	0.000479236	0.00588744
ENSG00000156453	PCDH1	NA	NA	NA		0.256995	0.109168	0.254304		0.911104	5.22435e-09	4.24162e-08		0.382212	0.0566056	0.174426		0.284889	0.1411	0.338067		0.994393	4.15752e-08	5.63318e-07		-0.153694	0.397747	0.998951		0.653589	0.00125476	0.0145067		0.101831	0.64333	0.838052
ENSG00000156500	FAM122C	0.453335	6.05055e-06	0.000118883		0.732975	9.12329e-14	2.10453e-12		0.791613	4.11495e-16	6.10886e-15		0.154553	0.129109	0.302402		0.190913	0.0636668	0.200672		0.503241	6.74758e-07	7.29768e-06		-0.116315	0.266892	0.998951		0.223339	0.0486471	0.192563		-0.0864391	0.411629	0.677794
ENSG00000156508	EEF1A1	-0.107617	0.00876156	0.0454179		-0.476653	3.67562e-31	2.2939e-29		-0.904818	1.2043e-107	2.3425e-105		-0.0723864	0.0779173	0.215815		-0.31862	8.47333e-15	6.4212e-13		-0.652392	7.33527e-57	1.64269e-54		-0.0118777	0.772355	0.998951		0.0785895	0.0555843	0.210366		-0.103393	0.011779	0.0702425
ENSG00000156510	HKDC1	-0.0971466	0.0544832	0.168775		0.196268	0.000159598	0.000998194		0.812799	7.1855e-56	5.94904e-54		-0.101198	0.054712	0.170347		-0.0571424	0.2818	0.513623		0.22924	1.358e-05	0.000113105		0.0434774	0.403003	0.998951		0.0364301	0.488899	0.730866		0.0789451	0.133351	0.358595
ENSG00000156515	HK1	0.105516	0.417832	0.627247		-0.00854949	0.945088	0.975151		-0.702314	2.70769e-08	2.02803e-07		0.160336	0.287511	0.50148		0.392707	0.00361212	0.023827		0.561376	1.77463e-05	0.00014395		0.118987	0.375432	0.998951		0.995577	1.03406e-15	2.63957e-13		-0.276438	0.029063	0.133994
ENSG00000156587	UBE2L6	1.69312	1.0872e-249	4.5551e-247		3.16671	0	0		3.04987	0	0		0.860056	2.71246e-67	1.04774e-64		1.83905	1.0596e-305	8.9377e-303		2.15731	0	0		0.0166408	0.749498	0.998951		0.0552721	0.301117	0.57148		-0.0664624	0.189992	0.442568
ENSG00000156802	ATAD2	-0.100218	0.00380791	0.0242268		-0.251612	3.46239e-13	7.54945e-12		-0.667872	4.81403e-82	6.90846e-80		-0.111949	0.00123381	0.00998627		-0.163578	2.16397e-06	4.5287e-05		-0.21235	9.18507e-10	1.64713e-08		-0.0380728	0.2699	0.998951		-0.0197778	0.566554	0.784369		-0.0994467	0.00393865	0.0309487
ENSG00000156804	FBXO32	NA	NA	NA		0.739608	1.32597e-06	1.24246e-05		1.0499	2.66385e-13	3.20824e-12		0.279117	0.152177	0.336382		0.305435	0.12092	0.306687		0.362282	0.0159045	0.0534791		0.0280515	0.887227	0.998951		0.277023	0.14062	0.371008		-0.107412	0.524411	0.762319
ENSG00000226627	SHANK2-AS1	-0.18987	0.374796	0.58901		-0.453205	0.0422135	0.122352		-0.361823	0.0876097	0.206048		0.0886577	0.667785	0.811854		0.133719	0.543232	0.743262		-0.694121	0.000870626	0.00457164		-0.0687963	0.740866	0.998951		-0.408825	0.0595401	0.220141		-0.923441	2.46171e-05	0.000509449
ENSG00000156970	BUB1B	-0.153231	9.10485e-06	0.000168659		-0.406295	1.47749e-32	9.9283e-31		-0.715173	6.74988e-89	1.07363e-86		-0.0743823	0.0298417	0.111416		-0.0999818	0.00322007	0.0216008		-0.0995797	0.00440371	0.018582		-0.0390104	0.248615	0.998951		-0.0119707	0.723308	0.878383		-0.0720134	0.0349155	0.151865
ENSG00000157227	MMP14	0.0226155	0.687205	0.825513		0.295829	4.44679e-08	5.2581e-07		0.698091	1.57976e-38	7.3712e-37		-0.0703205	0.213784	0.416609		0.167545	0.0024116	0.0171368		0.55875	1.15862e-24	9.24026e-23		0.0910948	0.18092	0.998951		0.205673	0.00726337	0.0541535		0.192825	0.00746143	0.0500572
ENSG00000157315	TMED6	-0.146186	0.0878818	0.233865		0.220282	0.00678173	0.0269277		0.822142	1.65521e-21	3.49314e-20		0.0684789	0.377895	0.58928		-0.0795358	0.337172	0.571378		0.602626	4.80724e-11	1.05277e-09		-0.0109523	0.895143	0.998951		-0.0167002	0.835546	0.93345		0.272371	0.00260198	0.0226037
ENSG00000157456	CCNB2	0.0260432	0.539176	0.727532		-0.499334	2.31877e-33	1.63773e-31		-0.596123	1.68474e-44	9.98454e-43		0.00429706	0.919496	0.96058		-0.0978873	0.0177039	0.0812145		-0.0691836	0.099531	0.223573		0.0651183	0.11737	0.94189		0.119425	0.00380284	0.0340192		-0.0717951	0.0824522	0.265787
ENSG00000157514	TSC22D3	0.23218	0.002988	0.0200964		1.32459	2.47075e-44	2.43132e-42		1.58315	1.38934e-83	2.05782e-81		-0.113371	0.296745	0.511049		0.053118	0.604805	0.785304		0.619069	1.23742e-11	2.9182e-10		0.0808516	0.359877	0.998951		0.362505	0.00125129	0.0144848		-0.0237008	0.809939	0.922732
ENSG00000157601	MX1	4.81082	0	0		5.78236	0	0		5.5354	0	0		3.44197	3.1625e-231	4.5105e-228		4.80968	0	0		4.99017	0	0		0.0689036	0.532279	0.998951		0.0387579	0.729741	0.882091		-0.0242969	0.823668	0.929234
ENSG00000157637	SLC38A10	-0.0890382	0.0839002	0.227001		0.167568	0.00110338	0.0056237		0.649221	1.16169e-36	5.02139e-35		-0.135615	0.00849228	0.0440887		-0.00310349	0.951845	0.979357		0.255228	6.84686e-07	7.39445e-06		-0.00298438	0.953906	0.998951		0.107842	0.0363026	0.159121		-0.0206532	0.688161	0.863757
ENSG00000157693	TMEM268	-0.0325643	0.479903	0.67953		0.564313	5.72066e-32	3.73892e-30		0.897696	2.65317e-79	3.63001e-77		-0.140458	0.00403479	0.0253247		-0.0749993	0.123343	0.310317		0.235964	1.85076e-06	1.84044e-05		0.00693328	0.882561	0.998951		0.0769294	0.115972	0.330568		0.0585718	0.231385	0.496693
ENSG00000157833	GAREM2	0.0583465	0.336621	0.552782		0.27833	6.90793e-06	5.67716e-05		0.676278	3.3119e-27	9.41355e-26		-0.118237	0.0545022	0.169893		0.196454	0.00164801	0.0126686		0.462064	3.71509e-13	1.07213e-11		0.0655137	0.313402	0.998951		0.24814	0.00030468	0.00479773		0.0385522	0.586066	0.802364
ENSG00000158023	WDR66	0.00485435	0.966709	0.985316		0.11774	0.382016	0.597872		0.702158	1.4363e-07	9.93501e-07		0.0250886	0.822554	0.909746		0.213706	0.110247	0.289418		0.0145371	0.909657	0.951059		0.0993496	0.403633	0.998951		-0.123573	0.3576	0.627937		-0.0113545	0.935419	0.973558
ENSG00000158296	SLC13A3	-0.0845705	0.239589	0.448718		-0.420216	1.69687e-10	2.76614e-09		-0.808284	1.50904e-35	6.23088e-34		-0.228282	0.00243217	0.017062		-0.133489	0.0522296	0.175182		-0.489291	6.50601e-14	2.06488e-12		-0.0526602	0.438523	0.998951		0.286937	1.73271e-05	0.000488023		-0.386177	1.76163e-09	1.17681e-07
ENSG00000158315	RHBDL2	0.112068	0.338837	0.554756		-0.336857	0.000140891	0.000893066		-1.01488	6.77059e-29	2.06047e-27		-0.0155243	0.86481	0.931886		-0.315735	0.00010255	0.00129776		-0.683812	3.12804e-17	1.42379e-15		-0.0107953	0.904535	0.998951		-0.0712883	0.399981	0.661803		-0.34037	2.05084e-05	0.00043931
ENSG00000158352	SHROOM4	NA	NA	NA		-0.329434	0.297136	0.508865		-0.871724	0.0142258	0.0444191		NA	NA	NA		NA	NA	NA		-0.173815	0.663494	0.799479		NA	NA	NA		NA	NA	NA		-0.814516	0.0409439	0.169275
ENSG00000158373	HIST1H2BD	-0.0895833	0.0523861	0.163793		-0.824018	3.57005e-71	5.75456e-69		-1.07169	3.2471e-118	7.1812e-116		-0.0375176	0.416331	0.621863		-0.387276	4.32676e-17	3.92239e-15		-0.428515	1.88807e-20	1.13418e-18		-0.0112985	0.806404	0.998951		-0.0490771	0.28711	0.557104		0.0278941	0.545087	0.776178
ENSG00000158406	HIST1H4H	-0.17228	0.0018107	0.0137272		-0.619866	2.22488e-29	1.31956e-27		-1.00463	9.83614e-73	1.17629e-70		-0.110671	0.0448718	0.147885		-0.44637	3.94711e-16	3.31489e-14		-0.466531	3.25496e-17	1.47676e-15		-0.0540068	0.326284	0.998951		-0.00598245	0.91341	0.966449		0.00780409	0.887221	0.955958
ENSG00000158486	DNAH3	0.0787161	0.653077	0.803471		0.393142	0.0364295	0.108656		0.613507	0.000245415	0.00109967		0.177781	0.231968	0.439093		0.262785	0.100004	0.270964		0.0433859	0.769391	0.869748		-0.0574425	0.734264	0.998951		-0.199026	0.29234	0.562633		-0.0850196	0.630506	0.830684
ENSG00000158966	CACHD1	NA	NA	NA		0.951224	9.15778e-05	0.000605769		0.790876	0.00226456	0.00849053		0.00168856	0.994229	0.996729		0.492724	0.0626437	0.19835		1.02252	0.000142007	0.00093096		NA	NA	NA		0.392426	0.0987264	0.300816		-0.325446	0.132476	0.357291
ENSG00000159055	MIS18A	-0.104102	0.0275633	0.105634		-0.415039	6.91681e-19	2.44922e-17		-0.625602	8.2815e-38	3.73466e-36		-0.182481	0.000101191	0.0012975		-0.211187	5.71366e-06	0.000107826		-0.166055	0.00050774	0.0028599		-0.0890218	0.0526104	0.75906		-0.119605	0.0101146	0.067901		-0.0379327	0.40892	0.675022
ENSG00000159164	SV2A	0.282311	3.04401e-06	6.59209e-05		0.315372	3.20803e-07	3.33813e-06		0.858442	1.68456e-45	1.03016e-43		0.242805	5.89111e-05	0.000828105		0.273907	7.4585e-06	0.000135736		0.698584	2.63528e-30	2.88161e-28		0.187239	0.00249137	0.191488		0.574339	5.53598e-20	2.10584e-17		0.248797	7.37977e-05	0.00125731
ENSG00000159167	STC1	NA	NA	NA		-0.412509	0.510723	0.710489		-1.63351	0.0105359	0.0340807		NA	NA	NA		NA	NA	NA		1.45695	0.0319224	0.0933462		NA	NA	NA		NA	NA	NA		NA	NA	NA
ENSG00000159261	CLDN14	-0.609078	0.00576059	0.0329689		-0.460583	0.0234089	0.0760066		-1.10722	2.2426e-10	2.08078e-09		-0.261757	0.186598	0.384239		-0.645021	0.00129291	0.0105334		-0.833512	1.07821e-06	1.11786e-05		0.0333549	0.882094	0.998951		-0.191045	0.336878	0.608571		-0.953069	2.66435e-07	1.03093e-05
ENSG00000159263	SIM2	-0.156922	0.109499	0.270942		0.2609	0.00336277	0.0147748		0.708986	4.03675e-17	6.47183e-16		-0.236479	0.00411466	0.0257128		0.0364087	0.600046	0.781675		0.243623	0.000418137	0.00240249		0.0367934	0.715536	0.998951		0.140709	0.124561	0.344868		0.232752	0.0157397	0.0865278
ENSG00000159314	ARHGAP27	-0.000216315	0.996773	0.998278		0.160612	0.00301123	0.0134619		0.583003	4.34986e-27	1.23421e-25		-0.0200917	0.708223	0.838463		0.139617	0.0107559	0.0559495		0.374931	6.46534e-12	1.58758e-10		0.0777373	0.149831	0.9837		0.104135	0.0564252	0.21252		0.152055	0.00523683	0.0384804
ENSG00000159399	HK2	-0.166649	0.00392051	0.0247662		-0.108463	0.0591131	0.159952		-0.703931	2.03771e-34	8.00434e-33		-0.422894	3.40378e-13	2.85564e-11		-0.150043	0.0090381	0.0489227		-0.390995	1.06509e-11	2.53601e-10		-0.16176	0.0051115	0.28856		0.10013	0.0814758	0.268131		-0.283313	8.34598e-07	2.809e-05
ENSG00000159403	C1R	0.106121	0.0501438	0.158967		0.784505	1.85444e-55	2.30918e-53		1.28508	7.4648e-158	2.2318e-155		-0.0179524	0.707724	0.838353		0.271147	4.26711e-08	1.37092e-06		0.874113	4.01367e-79	1.1349e-76		-0.0757178	0.15137	0.987871		0.130177	0.0297992	0.139669		-0.0685263	0.20215	0.459875
ENSG00000159648	TEPP	NA	NA	NA		NA	NA	NA		3.88053	0.00754673	0.0253724		NA	NA	NA		NA	NA	NA		NA	NA	NA		NA	NA	NA		NA	NA	NA		NA	NA	NA
ENSG00000159720	ATP6V0D1	0.00182293	0.968727	0.985966		0.121634	0.00958388	0.0360955		0.623147	4.4453e-40	2.20822e-38		-0.0319103	0.496067	0.689164		0.151205	0.00136216	0.010956		0.510223	7.09836e-27	6.47245e-25		0.0737136	0.114659	0.94189		0.151133	0.00124824	0.0144659		0.0992224	0.0351162	0.152466
ENSG00000159753	CARMIL2	-0.204803	0.0351606	0.124841		0.48104	4.14324e-06	3.53555e-05		0.690969	5.06353e-12	5.46628e-11		-0.167632	0.107511	0.268162		0.211694	0.0495864	0.168886		0.534608	2.02107e-07	2.40953e-06		0.0491725	0.624071	0.998951		0.383924	0.000147346	0.00268405		0.0831547	0.424844	0.687459
ENSG00000159860	TCAF2P1	NA	NA	NA		-0.296507	0.290748	0.501342		-0.902722	0.00262683	0.00973463		NA	NA	NA		NA	NA	NA		0.0373393	0.894223	0.943073		NA	NA	NA		NA	NA	NA		-0.49799	0.136417	0.363458
ENSG00000160161	CILP2	-0.0695415	0.647093	0.80019		0.522545	0.00182051	0.00874602		0.849659	2.75983e-07	1.84765e-06		-0.143278	0.325725	0.540426		0.184241	0.190236	0.405425		0.937336	6.54357e-11	1.40148e-09		0.157627	0.29261	0.998951		0.354136	0.00865716	0.0611166		-0.0607306	0.702737	0.871207
ENSG00000160182	TFF1	NA	NA	NA		-0.371189	0.0556888	0.152612		-0.790003	6.0938e-05	0.000301229		-0.486562	0.0130989	0.0611735		-0.324157	0.0869896	0.247412		0.252684	0.216214	0.388801		-0.190093	0.36309	0.998951		0.331044	0.157371	0.395814		-1.02036	0.00228386	0.0204293
ENSG00000160190	SLC37A1	0.184002	0.095925	0.24768		0.93394	4.50725e-16	1.27749e-14		1.38753	2.02359e-33	7.64207e-32		0.0348789	0.743066	0.860126		0.37865	0.000294992	0.00313237		0.860242	6.53968e-16	2.57476e-14		0.222009	0.18276	0.998951		0.235409	0.14185	0.372964		0.429108	0.00822758	0.0538172
ENSG00000160200	CBS	0.102171	0.144435	0.324164		0.739672	4.62725e-26	2.37454e-24		0.613643	9.11755e-19	1.64101e-17		-0.0149242	0.832534	0.914998		-0.0455175	0.517148	0.723899		0.0815628	0.2413	0.418094		0.0559037	0.425483	0.998951		0.0844155	0.231251	0.492848		0.146837	0.0348676	0.151754
ENSG00000160202	CRYAA	-0.219269	6.90703e-05	0.00096746		-0.571633	2.29092e-24	1.08064e-22		-0.778018	1.15892e-42	6.48534e-41		-0.275598	8.1216e-07	2.12988e-05		-0.451238	2.66606e-15	2.1025e-13		-0.329952	9.33106e-09	1.41498e-07		-0.0344899	0.536065	0.998951		-0.285456	4.90934e-07	2.39299e-05		-0.232635	4.19958e-05	0.000783517
ENSG00000160255	ITGB2	-0.0454456	0.678778	0.820122		-0.223485	0.0398454	0.116802		-0.7724	9.58968e-13	1.1031e-11		-0.0563912	0.608174	0.770755		-0.238648	0.029186	0.116792		-0.23906	0.0278653	0.0839586		0.0304057	0.784124	0.998951		0.308931	0.00485634	0.0406792		-0.471975	1.50925e-05	0.00033986
ENSG00000160318	CLDND2	-0.238073	0.0209913	0.0875622		-0.306466	0.00220439	0.0103039		-0.725531	4.05308e-12	4.41978e-11		-0.162826	0.114498	0.279294		0.00725404	0.943773	0.975646		-0.246615	0.0128635	0.0449999		-0.00840742	0.93516	0.998951		0.059575	0.541296	0.767081		0.0348132	0.719568	0.879516
ENSG00000160404	TOR2A	0.0167083	0.791071	0.890667		0.129952	0.0428133	0.123803		0.6469	2.71258e-23	6.31936e-22		-0.0910425	0.156134	0.341619		0.163612	0.0111136	0.0573874		0.496416	6.94432e-14	2.2015e-12		0.101523	0.115396	0.94189		0.360251	2.40922e-08	1.72468e-06		0.0629804	0.335507	0.60885
ENSG00000160469	BRSK1	0.201941	0.124889	0.295276		0.564561	7.65728e-05	0.000515733		0.833713	8.49112e-10	7.49303e-09		0.189478	0.140669	0.319666		0.49166	0.000580611	0.00548285		0.752246	8.71387e-08	1.11855e-06		0.161411	0.225822	0.998951		0.607639	5.53041e-05	0.00123039		0.273081	0.0759822	0.252485
ENSG00000160539	PLPP7	NA	NA	NA		-0.0867632	0.647605	0.805845		0.610326	0.000630145	0.0026237		-0.0214558	0.899186	0.950037		-0.0144595	0.924177	0.965369		0.396517	0.00656376	0.0258605		0.0839399	0.606268	0.998951		0.324011	0.0635989	0.229676		0.0408378	0.803184	0.919634
ENSG00000160710	ADAR	0.6926	2.1475e-110	4.4334e-108		1.18012	0	0		1.27665	0	0		0.364351	9.31677e-32	2.27292e-29		0.938348	7.4477e-201	3.905e-198		1.08127	5.22e-266	4.2977e-263		0.000473443	0.98787	0.998951		0.0948383	0.00230649	0.0232446		-0.0800987	0.0100196	0.0622415
ENSG00000160716	CHRNB2	0.610393	4.43173e-06	9.13603e-05		0.873822	7.48827e-09	9.83242e-08		0.65719	2.13363e-06	1.2822e-05		0.540887	4.95159e-05	0.000714455		0.782551	1.73475e-07	4.87035e-06		0.36821	0.00736097	0.0285001		0.0978934	0.475907	0.998951		-0.391009	0.00758839	0.0557167		0.0357824	0.80708	0.921551
ENSG00000081479	LRP2	NA	NA	NA		-0.400415	0.178199	0.362609		-0.353862	0.194387	0.37609		NA	NA	NA		-0.0665166	0.837275	0.920751		-0.211176	0.392517	0.575728		NA	NA	NA		-0.0714447	0.827319	0.930005		-0.858974	0.00304295	0.0254967
ENSG00000160932	LY6E	0.931687	2.62013e-57	3.84781e-55		2.17044	2.0306e-307	1.026e-304		2.23253	0	0		0.406878	4.25146e-12	3.02152e-10		1.74263	2.852e-198	1.456e-195		2.0779	1.1434e-280	9.6987e-278		-0.0111754	0.849369	0.998951		0.327595	2.04259e-08	1.51824e-06		0.0467942	0.421837	0.685271
ENSG00000160991	ORAI2	-0.0452444	0.388199	0.600357		0.320854	1.67737e-09	2.39257e-08		0.700296	1.6319e-39	7.93562e-38		-0.0434526	0.42234	0.627489		0.252521	3.0159e-06	6.04427e-05		0.480679	7.93161e-19	4.2211e-17		0.0143396	0.789897	0.998951		0.222809	3.34968e-05	0.000830995		0.15169	0.00500185	0.0371928
ENSG00000161031	PGLYRP2	0.00499245	0.967388	0.985667		-0.153912	0.212236	0.408226		1.08549	8.57238e-17	1.3417e-15		-0.232325	0.0498068	0.159611		0.0603605	0.630739	0.803278		1.09646	3.11047e-17	1.4181e-15		0.00708803	0.957218	0.998951		0.27183	0.0607084	0.222804		0.25652	0.0926653	0.285761
ENSG00000161091	MFSD12	0.0689818	0.239381	0.448447		0.48398	2.73786e-16	7.89622e-15		0.806984	2.79439e-42	1.53189e-40		-0.000889694	0.988105	0.99392		0.155819	0.00869055	0.0475054		0.284633	2.05479e-06	2.02249e-05		0.023541	0.694916	0.998951		0.0852514	0.149714	0.38577		-0.00433361	0.942576	0.977259
ENSG00000161133	USP41	2.39386	6.5786e-213	2.2312e-210		3.06731	0	0		2.95891	0	0		1.60046	6.39118e-87	3.11839e-84		2.39587	5.7398e-178	2.4745e-175		2.29623	9.8945e-185	5.5395e-182		-0.0578309	0.517439	0.998951		0.0590836	0.529438	0.760597		-0.152811	0.0688412	0.235999
ENSG00000161180	CCDC116	NA	NA	NA		0.419827	0.0437583	0.125926		1.00086	9.69175e-07	6.08692e-06		0.225445	0.22773	0.433812		0.26666	0.213048	0.433186		0.620029	0.00237899	0.0109495		0.297942	0.130513	0.960669		0.341456	0.0727644	0.249758		0.204861	0.303196	0.576474
ENSG00000161270	NPHS1	NA	NA	NA		0.452776	0.149308	0.3193		1.53815	1.54659e-06	9.45615e-06		NA	NA	NA		0.57827	0.0917268	0.256154		1.43118	2.33511e-06	2.27759e-05		NA	NA	NA		-0.389699	0.346519	0.618102		0.611789	0.0948885	0.290434
ENSG00000161570		NA	NA	NA		4.48228	2.65723e-08	3.24123e-07		3.32496	6.19984e-06	3.50651e-05		NA	NA	NA		NA	NA	NA		2.38502	0.000829656	0.00438989		NA	NA	NA		NA	NA	NA		NA	NA	NA
ENSG00000161638	ITGA5	0.139617	0.249438	0.459652		0.847549	6.45923e-12	1.22711e-10		1.07511	4.82615e-17	7.66134e-16		0.169326	0.174639	0.367389		0.563945	9.97482e-06	0.00017576		1.45852	8.84884e-30	9.41847e-28		0.312999	0.0246484	0.56867		0.683186	3.20851e-06	0.000118415		0.80017	1.85707e-07	7.54075e-06
ENSG00000161642	ZNF385A	0.129794	0.0661785	0.192808		0.539659	2.47381e-14	5.96938e-13		1.16836	2.44726e-60	2.23219e-58		-0.0213509	0.751975	0.865501		0.423635	2.84138e-09	1.11811e-07		1.08787	5.78245e-52	1.17296e-49		0.180102	0.0117348	0.424546		0.379135	3.55417e-07	1.80029e-05		0.240872	0.00125884	0.0127555
ENSG00000161647	MPP3	-0.17516	0.0102948	0.0515644		0.296201	0.000169726	0.00105548		0.76834	1.31725e-20	2.63197e-19		-0.158814	0.0347796	0.124189		0.142332	0.0532405	0.17724		0.279568	0.000182193	0.00116176		0.0868336	0.291411	0.998951		-0.157584	0.0652819	0.233537		0.316509	0.00129454	0.0130631
ENSG00000161653	NAGS	-0.176974	0.00350084	0.0226371		0.256039	0.000137312	0.000872276		0.778843	2.35631e-33	8.84683e-32		-0.0273578	0.671317	0.814098		0.0435009	0.52456	0.729705		0.26501	8.21529e-05	0.000569375		0.0494077	0.441921	0.998951		0.0613497	0.363971	0.634138		0.105342	0.117632	0.332389
ENSG00000161888	SPC24	-0.0138008	0.709502	0.840645		-0.471675	1.88892e-38	1.61135e-36		-0.727603	5.18451e-79	7.00429e-77		-0.0294055	0.414716	0.620748		-0.0988919	0.00547163	0.0331511		-0.0956152	0.0110584	0.0399122		0.0253412	0.485208	0.998951		0.0711195	0.0473706	0.189209		0.00902011	0.805433	0.920579
ENSG00000161896	IP6K3	NA	NA	NA		-0.0191856	0.950013	0.977673		0.889521	0.00383296	0.0137453		0.0696782	0.65011	0.799847		0.880872	0.0119836	0.0607104		0.780106	0.00626786	0.0249298		0.362302	0.0566149	0.783895		-0.0344266	0.932742	0.97396		1.06015	0.00294831	0.0248458
ENSG00000161955	TNFSF13	0.167408	0.037151	0.129424		0.328644	2.09068e-05	0.000157439		0.845801	3.75521e-27	1.06642e-25		0.0583818	0.445178	0.647562		0.167818	0.0270633	0.110695		0.514967	9.07871e-11	1.91227e-09		0.0365789	0.664612	0.998951		0.107801	0.182095	0.431916		0.141944	0.0828942	0.266781
ENSG00000162069	BICDL2	NA	NA	NA		-0.148684	0.535906	0.729138		-1.10712	2.04304e-05	0.000108144		-0.191097	0.496624	0.68942		-0.37878	0.11788	0.301964		0.586994	0.0167972	0.0559365		0.40273	0.117418	0.94189		0.615309	0.0108175	0.0712612		0.00620484	0.980027	0.992161
ENSG00000162078	ZG16B	-0.0582041	0.597676	0.768447		0.58146	3.80535e-10	5.90908e-09		0.774312	2.24614e-16	3.40815e-15		-0.191335	0.0933851	0.243558		0.33007	0.000555135	0.0052948		0.363399	0.000293645	0.00176471		0.095027	0.483095	0.998951		1.05207	7.19263e-24	3.10082e-21		0.409933	0.000593268	0.00700576
ENSG00000162366	PDZK1IP1	NA	NA	NA		-0.885944	0.0012088	0.00607733		-1.08236	1.6897e-06	1.02941e-05		-0.290979	0.301116	0.515273		-0.452604	0.131734	0.324311		-0.777257	0.00056244	0.00312699		NA	NA	NA		0.172222	0.593587	0.802033		-0.0914392	0.665714	0.851684
ENSG00000162430	SELENON	-0.0356183	0.545327	0.732157		0.343741	3.77325e-09	5.14203e-08		0.681255	1.4363e-31	4.9495e-30		-0.0803772	0.171434	0.363346		0.282853	1.30418e-06	2.93176e-05		0.585719	1.1238e-23	8.52532e-22		0.0198915	0.737034	0.998951		0.158842	0.00697985	0.0527294		-0.072964	0.215139	0.476128
ENSG00000162460	TMEM82	-0.0467124	0.744748	0.862655		0.414974	0.00198812	0.00942204		0.640482	8.01659e-07	5.07843e-06		-0.278496	0.0437371	0.145139		0.0494857	0.723244	0.858743		0.445409	0.000869284	0.00456546		0.127606	0.370876	0.998951		0.0486805	0.73971	0.886699		0.229852	0.0985557	0.297087
ENSG00000162511	LAPTM5	NA	NA	NA		0.404113	0.151591	0.322476		0.759761	0.00580234	0.0200312		0.124472	0.652566	0.801518		0.339807	0.285679	0.517759		0.837175	0.00197096	0.00931505		NA	NA	NA		0.740323	0.0111615	0.0726375		0.197264	0.467549	0.721384
ENSG00000162512	SDC3	-0.0557486	0.542725	0.730115		0.18866	0.025763	0.0823017		0.723875	3.14614e-17	5.08297e-16		-0.0978572	0.294036	0.508841		0.203226	0.0228449	0.0977053		0.65224	2.63419e-13	7.72134e-12		0.0722627	0.46118	0.998951		0.539837	2.35135e-08	1.69577e-06		0.404392	2.60223e-05	0.000532513
ENSG00000162551	ALPL	-0.161892	0.162586	0.349801		0.224886	0.0936878	0.227207		1.05799	5.80598e-06	3.29935e-05		-0.00859773	0.949046	0.976106		0.356392	0.0106341	0.0554721		0.91916	3.67373e-05	0.000276918		0.0559327	0.741625	0.998951		0.451802	0.0228603	0.117824		0.770451	0.00534748	0.0391165
ENSG00000227236	AL583844.1	NA	NA	NA		-0.635406	0.0106893	0.0395342		-0.351942	0.0861301	0.203427		-0.133393	0.496685	0.689451		-0.23768	0.395527	0.626897		-0.67793	0.00223804	0.010394		0.0778118	0.683571	0.998951		-0.311217	0.142588	0.374268		-0.671822	0.00105424	0.0110703
ENSG00000162594	IL23R	NA	NA	NA		4.88437	1.26831e-25	6.35925e-24		2.43234	3.13278e-07	2.08394e-06		3.35536	0.000187412	0.00215961		4.32697	4.20599e-27	5.70603e-25		4.28008	1.48924e-11	3.47983e-10		NA	NA	NA		5.53712	1.89882e-40	2.4558e-37		1.72339	0.0138254	0.0789698
ENSG00000162645	GBP2	0.761892	1.90416e-27	1.95142e-25		1.13945	8.75994e-59	1.1394e-56		1.13084	1.32855e-59	1.19492e-57		0.656048	2.51948e-20	3.59336e-18		1.06465	6.1259e-49	1.16512e-46		1.39688	4.02447e-86	1.18586e-83		0.471934	1.96985e-10	2.54913e-07		1.24886	4.66677e-65	1.29336e-61		0.369116	8.60198e-07	2.89074e-05
ENSG00000162654	GBP4	NA	NA	NA		6.40178	2.44516e-09	3.40999e-08		6.19947	7.49867e-09	5.98578e-08		NA	NA	NA		NA	NA	NA		2.04638	0.0163691	0.0548046		NA	NA	NA		NA	NA	NA		NA	NA	NA
ENSG00000162738	VANGL2	NA	NA	NA		0.806434	1.37581e-05	0.000107423		0.935803	1.25038e-07	8.72374e-07		0.420505	0.0379752	0.13173		0.761935	0.000114407	0.00142003		1.50814	3.06603e-18	1.5605e-16		0.0139503	0.949693	0.998951		0.322356	0.202857	0.458754		0.302016	0.182872	0.432587
ENSG00000162849	KIF26B	NA	NA	NA		0.246129	0.111801	0.258942		0.975617	1.16066e-10	1.10648e-09		0.0919424	0.521244	0.708369		0.204607	0.197315	0.41447		-0.251784	0.115738	0.250046		0.0702748	0.640862	0.998951		-0.241133	0.109931	0.320604		-0.262356	0.194132	0.448033
ENSG00000162998	FRZB	NA	NA	NA		-0.483282	0.291644	0.502602		-1.59817	8.04548e-05	0.000390295		NA	NA	NA		NA	NA	NA		-1.1144	0.00736994	0.0285269		NA	NA	NA		NA	NA	NA		NA	NA	NA
ENSG00000163006	CCDC138	0.0300705	0.668704	0.813141		-0.262502	0.000167579	0.0010441		-0.595993	5.474e-17	8.68124e-16		0.013332	0.848259	0.923208		-0.164696	0.0178406	0.0816483		-0.0654158	0.352179	0.53687		-0.0215281	0.755213	0.998951		-0.100176	0.147632	0.382384		0.0194802	0.778342	0.908682
ENSG00000163016	ALMS1P1	NA	NA	NA		1.45648	1.46895e-05	0.000114119		1.27675	4.66959e-06	2.68668e-05		NA	NA	NA		NA	NA	NA		0.625682	0.0333398	0.096553		NA	NA	NA		NA	NA	NA		-0.159753	0.679247	0.858601
ENSG00000163082	SGPP2	NA	NA	NA		-0.474865	0.0256746	0.082115		0.653025	0.00609084	0.0209354		-0.258698	0.227259	0.433317		-0.085416	0.685649	0.83837		-0.553388	0.0150079	0.0510282		NA	NA	NA		-0.245806	0.194939	0.448773		-0.349449	0.117608	0.332364
ENSG00000163121	NEURL3	NA	NA	NA		0.355465	0.0228473	0.0744961		0.795161	1.59703e-07	1.1002e-06		0.0404048	0.785304	0.887013		0.310978	0.0499736	0.169639		1.0216	5.33094e-12	1.32648e-10		-0.301884	0.0606914	0.803946		-0.14039	0.492027	0.732649		0.152428	0.387625	0.655938
ENSG00000163131	CTSS	0.0824178	0.428617	0.636853		1.55016	1.5861e-52	1.86041e-50		1.79777	1.53139e-68	1.68188e-66		3.21421e-06	0.999974	0.999974		0.663582	1.55762e-11	8.37059e-10		1.38645	1.73774e-42	2.86496e-40		-0.0029829	0.980779	0.998951		0.265806	0.016947	0.0961042		0.220255	0.0679743	0.234087
ENSG00000163191	S100A11	-0.139214	0.0577098	0.175096		0.299042	4.98674e-05	0.000350607		0.979017	1.32463e-39	6.48043e-38		-0.198439	0.00754478	0.0404066		0.0634888	0.39154	0.623532		0.577842	9.47396e-15	3.26607e-13		0.0974538	0.19673	0.998951		0.0794356	0.29076	0.560711		0.362939	2.10192e-06	6.3947e-05
ENSG00000163273	NPPC	NA	NA	NA		4.0729	6.52521e-18	2.15111e-16		4.58286	1.39196e-33	5.29388e-32		2.70483	5.12873e-14	4.90164e-12		3.42319	6.52267e-09	2.42413e-07		4.32365	4.36174e-23	3.13072e-21		NA	NA	NA		3.41808	1.24791e-12	2.22104e-10		3.33535	5.54135e-20	2.25533e-17
ENSG00000163285	GABRG1	NA	NA	NA		0.838199	0.0630243	0.167958		1.59796	3.09655e-05	0.000159592		NA	NA	NA		NA	NA	NA		1.15894	0.0144199	0.0494435		NA	NA	NA		NA	NA	NA		NA	NA	NA
ENSG00000163295	ALPI	NA	NA	NA		0.750084	0.0196304	0.0657867		2.92083	5.50493e-19	1.00253e-17		NA	NA	NA		NA	NA	NA		2.83079	3.68981e-16	1.49694e-14		NA	NA	NA		NA	NA	NA		0.525688	0.286588	0.558686
ENSG00000163297	ANTXR2	0.0109467	0.7564	0.869788		0.523548	5.79323e-47	6.13755e-45		0.967865	7.8426e-157	2.3021e-154		-0.000319582	0.993304	0.996421		0.141726	0.000160962	0.00189253		0.483021	3.76281e-38	5.63274e-36		0.0356987	0.33906	0.998951		0.242243	1.03278e-10	1.2143e-08		0.189474	7.82957e-07	2.65963e-05
ENSG00000163322	FAM175A	0.0480779	0.467897	0.670205		-0.151624	0.0198539	0.0663918		-0.596514	3.71402e-20	7.2724e-19		-0.0602785	0.360283	0.573588		-0.230946	0.000396413	0.00401169		-0.424431	3.10608e-11	6.95587e-10		-0.0126654	0.848154	0.998951		-0.0155934	0.81446	0.924955		-0.111946	0.0842155	0.26949
ENSG00000163362	C1orf106	-0.231414	1.7723e-05	0.00030163		0.120766	0.0267086	0.0846799		0.586115	1.09979e-26	3.0613e-25		-0.16711	0.00203815	0.0148368		0.0326961	0.548567	0.74654		0.230456	2.68337e-05	0.000209469		-0.0174705	0.74812	0.998951		0.0145674	0.790462	0.913828		0.0830548	0.132765	0.357761
ENSG00000163393	SLC22A15	0.0601564	0.450951	0.655823		0.805754	6.80967e-15	1.73369e-13		0.710127	3.75699e-15	5.25604e-14		-0.177261	0.0694089	0.200017		-0.0042325	0.96825	0.985832		-0.243605	0.0123119	0.0434009		-0.000562183	0.994819	0.999191		-0.0738321	0.564998	0.783094		-0.173573	0.278409	0.549721
ENSG00000163395	IGFN1	NA	NA	NA		1.00043	1.97722e-06	1.7988e-05		0.865478	2.76983e-06	1.6371e-05		0.129705	0.554378	0.73231		0.484098	0.0758514	0.22604		-0.777103	0.000144247	0.000943215		-0.0308077	0.871071	0.998951		-0.954877	0.000374733	0.00564866		0.0219312	0.936408	0.974197
ENSG00000163435	ELF3	-0.282749	0.000526507	0.00508516		-0.280886	0.000571374	0.00313147		-0.664557	2.0871e-16	3.17281e-15		-0.277174	0.000669131	0.00611452		-0.104339	0.20048	0.417984		0.0911702	0.255722	0.434686		-0.0983303	0.245172	0.998951		-0.037418	0.65531	0.840709		-0.281701	0.000647253	0.00745307
ENSG00000239686	AL158801.1	NA	NA	NA		-0.165661	0.622122	0.790361		-0.345417	0.275006	0.479027		NA	NA	NA		NA	NA	NA		-0.476423	0.103121	0.22983		NA	NA	NA		NA	NA	NA		-0.991173	0.00416083	0.0323019
ENSG00000163515	RETNLB	NA	NA	NA		NA	NA	NA		4.58417	0.00491179	0.01725		NA	NA	NA		NA	NA	NA		NA	NA	NA		NA	NA	NA		NA	NA	NA		NA	NA	NA
ENSG00000163535	SGO2	0.132336	0.157385	0.341724		-0.422716	5.66493e-06	4.71761e-05		-0.856246	1.29597e-19	2.44425e-18		0.113979	0.221093	0.425571		-0.165175	0.0755048	0.225492		-0.036135	0.699665	0.822964		-0.0187202	0.840208	0.998951		-0.073988	0.425773	0.68208		0.088597	0.341958	0.61482
ENSG00000163565	IFI16	NA	NA	NA		7.0117	1.233e-53	1.48605e-51		7.91945	4.55591e-51	3.29834e-49		4.00718	4.84989e-23	8.40391e-21		4.7059	6.65766e-32	1.02507e-29		5.78755	8.57454e-28	8.08173e-26		-0.0993785	0.898905	0.998951		0.504491	0.0741366	0.252369		-2.22985	0.0983573	0.296977
ENSG00000163581	SLC2A2	-0.440131	4.17868e-17	3.27062e-15		-0.558287	1.1503e-26	6.10567e-25		-0.737791	5.17263e-47	3.33371e-45		-0.57852	4.24762e-29	9.48857e-27		-0.610824	1.77823e-32	2.75981e-30		-0.520227	8.57681e-25	6.87939e-23		-0.243779	5.42648e-06	0.00217356		-0.599869	2.18665e-30	1.51504e-27		-0.462042	1.25883e-18	4.32289e-16
ENSG00000163586	FABP1	-0.0918811	0.413666	0.624091		-0.509495	4.70308e-06	3.97582e-05		-1.0209	4.39395e-20	8.58295e-19		-0.192211	0.0859227	0.230315		-0.604837	5.55862e-08	1.74777e-06		-0.669569	1.74169e-09	2.98927e-08		-0.249669	0.0256751	0.575909		0.18393	0.0986737	0.300763		-0.491398	1.00086e-05	0.000240403
ENSG00000163597	SNHG16	-0.145201	0.000209865	0.00247478		-0.240999	7.63104e-10	1.13148e-08		-0.622766	3.83166e-57	3.2558e-55		-0.133755	0.000679758	0.00617511		-0.142705	0.000269152	0.0029057		-0.388653	2.59529e-23	1.89686e-21		-0.0247831	0.526306	0.998951		0.0240214	0.537964	0.765173		-0.0456135	0.240985	0.507896
ENSG00000163637	PRICKLE2	NA	NA	NA		-0.1475	0.687107	0.833204		-1.07376	0.00268125	0.00991579		NA	NA	NA		NA	NA	NA		0.190912	0.583424	0.740403		NA	NA	NA		NA	NA	NA		0.599891	0.143614	0.375202
ENSG00000163638	ADAMTS9	NA	NA	NA		0.843286	0.0165588	0.0572773		1.19156	0.000973708	0.00391679		NA	NA	NA		NA	NA	NA		1.43518	0.0012177	0.00613629		NA	NA	NA		NA	NA	NA		0.793504	0.127253	0.349421
ENSG00000163644	PPM1K	1.20971	1.679e-116	3.7965e-114		1.37272	1.0904e-149	2.9536e-147		1.13405	5.6619e-107	1.0947e-104		0.83027	1.88068e-54	6.01203e-52		0.741687	3.78098e-42	6.5492e-40		0.815337	2.89738e-54	6.23895e-52		0.0731882	0.159909	0.998951		0.0593639	0.271736	0.54027		-0.0701495	0.181225	0.430359
ENSG00000163682	RPL9	-0.0943063	0.0339357	0.121845		-0.479198	4.8008e-27	2.60612e-25		-0.736292	1.4569e-61	1.35178e-59		-0.0913333	0.0402535	0.137195		-0.340444	2.01741e-14	1.51111e-12		-0.462373	2.6085e-25	2.14764e-23		-0.0124575	0.779467	0.998951		0.0639276	0.150689	0.386943		-0.0853167	0.0549088	0.204609
ENSG00000163683	SMIM14	0.203583	0.000684135	0.00625573		0.751355	5.31503e-37	4.23173e-35		0.648384	1.22958e-28	3.70699e-27		0.158991	0.00850662	0.0441055		0.0481405	0.430283	0.655579		0.283104	1.52217e-06	1.53883e-05		-0.00263963	0.964989	0.998951		0.230161	0.000187808	0.0032329		0.0568921	0.342512	0.614921
ENSG00000163694	RBM47	0.417268	6.42685e-15	4.4442e-13		0.363001	7.66802e-11	1.29646e-09		0.617002	4.36032e-29	1.33959e-27		0.513073	1.26305e-20	1.90392e-18		0.298046	5.63571e-07	1.39991e-05		0.791945	1.12676e-42	1.88871e-40		0.336885	9.15862e-10	1.10054e-06		0.355253	4.1612e-10	4.41133e-08		0.129138	0.0235876	0.115125
ENSG00000163703	CRELD1	0.094381	0.0639576	0.188434		0.617496	3.09736e-36	2.42202e-34		0.635106	6.25847e-38	2.85129e-36		-0.0431152	0.396614	0.605584		0.14922	0.00243901	0.0173068		0.438683	9.3252e-19	4.94395e-17		0.0888365	0.0857002	0.873779		0.258695	1.93225e-07	1.06841e-05		0.259193	2.8517e-07	1.09955e-05
ENSG00000163710	PCOLCE2	-0.158138	0.307137	0.521536		-0.520515	0.00185874	0.00889715		-1.1858	1.74012e-14	2.29897e-13		-0.288185	0.15318	0.337506		-0.84367	0.000473723	0.00465093		-0.722681	2.97693e-05	0.000229441		-0.141992	0.33095	0.998951		0.136114	0.382033	0.648523		-0.640276	2.95344e-05	0.000589027
ENSG00000163735	CXCL5	NA	NA	NA		-0.697829	0.0741594	0.190261		-1.7101	0.00175769	0.00673879		NA	NA	NA		NA	NA	NA		-0.481698	0.277436	0.458973		NA	NA	NA		NA	NA	NA		NA	NA	NA
ENSG00000163808	KIF15	0.00232077	0.948048	0.975205		-0.374324	1.01509e-26	5.44294e-25		-0.648063	1.36215e-69	1.54324e-67		0.0137018	0.695109	0.829986		-0.128093	0.000204134	0.00231169		-0.137574	0.000119458	0.000796394		0.0107932	0.75435	0.998951		-0.0761747	0.0273077	0.131947		-0.042422	0.221293	0.484087
ENSG00000163814	CDCP1	NA	NA	NA		-0.311955	0.450941	0.66142		-1.98024	3.48715e-05	0.000178441		NA	NA	NA		NA	NA	NA		-1.57516	0.00741034	0.0286437		NA	NA	NA		NA	NA	NA		NA	NA	NA
ENSG00000163823	CCR1	NA	NA	NA		NA	NA	NA		2.1986	0.00389987	0.0139635		NA	NA	NA		NA	NA	NA		2.34051	0.00378716	0.0163123		NA	NA	NA		NA	NA	NA		NA	NA	NA
ENSG00000163825	RTP3	NA	NA	NA		NA	NA	NA		2.27809	0.0156988	0.048439		NA	NA	NA		NA	NA	NA		NA	NA	NA		NA	NA	NA		NA	NA	NA		NA	NA	NA
ENSG00000163840	DTX3L	1.91053	0	0		2.31243	0	0		2.40979	0	0		1.08333	3.5917e-184	3.3297e-181		1.75013	0	0		2.02502	0	0		-0.0789767	0.0399822	0.686348		-0.10903	0.00506409	0.0417702		-0.0985666	0.0103907	0.0640223
ENSG00000163885	CFAP100	NA	NA	NA		0.804072	5.63071e-06	4.69059e-05		0.757439	1.30617e-05	7.07753e-05		0.032413	0.836407	0.916971		0.432906	0.0155066	0.0734472		0.0405176	0.809153	0.894363		0.152127	0.35388	0.998951		1.03538	2.07061e-13	4.09896e-11		-0.121443	0.495344	0.741245
ENSG00000163898	LIPH	0.0436985	0.640815	0.796962		0.363897	0.000579713	0.0031703		0.649261	7.54766e-11	7.31192e-10		0.0680174	0.506409	0.696848		0.403662	0.00113368	0.00950042		0.728331	2.99273e-11	6.72355e-10		-0.0182833	0.886004	0.998951		0.519643	0.00036772	0.00556023		0.628487	8.03972e-07	2.72681e-05
ENSG00000163909	HEYL	NA	NA	NA		0.782358	0.00406473	0.0174286		1.18847	3.22187e-06	1.88941e-05		-0.604689	0.0463121	0.151308		0.841157	0.00210734	0.0154942		1.19575	9.22842e-07	9.72633e-06		NA	NA	NA		0.188095	0.556709	0.777029		0.0461903	0.86099	0.945196
ENSG00000163993	S100P	-0.0598631	0.357793	0.572716		0.505998	1.37111e-14	3.38895e-13		0.782519	2.22288e-33	8.35561e-32		-0.225987	0.000622747	0.00576166		-0.10027	0.133724	0.326953		-0.0365707	0.577817	0.735688		0.0945551	0.147595	0.980173		0.0844205	0.203927	0.460021		-0.120793	0.0656548	0.228896
ENSG00000164023	SGMS2	0.0655642	0.347034	0.562721		0.694487	2.48548e-23	1.12013e-21		0.636412	1.64115e-18	2.90841e-17		0.0330704	0.642864	0.794758		0.106023	0.133202	0.326511		0.470491	4.83375e-11	1.05712e-09		-0.0349642	0.651951	0.998951		0.0890057	0.226445	0.487282		-0.0809732	0.322551	0.596217
ENSG00000164054	SHISA5	0.351748	1.57478e-16	1.19323e-14		1.13104	1.0569e-155	2.923e-153		1.34453	7.38e-219	2.906e-216		0.118155	0.00579067	0.0333535		0.815096	1.66007e-81	4.23754e-79		1.057	1.8133e-135	7.3566e-133		-0.00526759	0.902314	0.998951		0.17462	4.79154e-05	0.00110489		-0.0363089	0.397169	0.664103
ENSG00000164078	MST1R	0.117227	0.154711	0.338481		0.450954	3.17205e-08	3.8248e-07		0.832375	7.00444e-25	1.78646e-23		-0.0369636	0.626987	0.784093		0.288634	0.00045645	0.00450414		0.60501	5.43153e-14	1.73567e-12		0.0271916	0.723853	0.998951		0.131714	0.0975768	0.298844		0.172418	0.0291767	0.13432
ENSG00000164096	C4orf3	0.0641642	0.47908	0.678926		-0.103996	0.249631	0.45399		-0.681053	4.72535e-14	6.0307e-13		0.00975854	0.914316	0.957813		-0.228288	0.0115328	0.0589711		-0.114845	0.203412	0.372042		-0.0875241	0.333778	0.998951		0.285829	0.0015833	0.0173733		-0.112337	0.213809	0.474615
ENSG00000164105	SAP30	-0.0874717	0.215612	0.419589		-0.436242	1.24592e-10	2.06271e-09		-0.61516	3.0054e-18	5.22008e-17		0.0326745	0.648073	0.798453		-0.0670452	0.32296	0.558167		0.0653561	0.355175	0.539784		0.0158647	0.820973	0.998951		-0.0844184	0.216551	0.475613		-0.120792	0.0795155	0.259904
ENSG00000164109	MAD2L1	-0.00244384	0.970721	0.98693		-0.157194	0.0174567	0.0598611		-0.693243	4.76691e-25	1.22938e-23		-0.0860771	0.195553	0.394274		-0.220079	0.000867649	0.00761992		-0.177301	0.00777195	0.0297701		-0.0638197	0.332728	0.998951		-0.0499938	0.448968	0.700047		0.0117252	0.859185	0.944438
ENSG00000164136	IL15	NA	NA	NA		1.99077	1.15609e-15	3.16738e-14		1.71914	7.55379e-15	1.02913e-13		0.835008	0.000270651	0.00290739		1.22343	1.37625e-05	0.000232572		0.935595	2.75334e-05	0.000214214		NA	NA	NA		-0.583562	0.0966662	0.297482		0.158821	0.585294	0.802219
ENSG00000164251	F2RL1	-0.337388	5.21041e-06	0.000104686		0.318355	2.01547e-05	0.000152387		0.680671	1.02726e-19	1.94998e-18		-0.422924	1.92769e-08	7.49295e-07		0.0437351	0.560565	0.754892		0.245942	0.00110307	0.00563267		-0.109682	0.14172	0.975584		0.0882906	0.238868	0.5019		0.13938	0.0656163	0.228835
ENSG00000164266	SPINK1	-0.0948728	0.22011	0.42498		0.146686	0.0951331	0.229803		1.74413	1.9925e-93	3.29927e-91		-0.104665	0.277062	0.490509		-0.0385172	0.707462	0.850515		0.290538	0.00598848	0.0240407		-0.168261	0.210263	0.998951		0.297006	0.0836607	0.272392		-0.717153	0.00107748	0.0112356
ENSG00000164294	GPX8	NA	NA	NA		0.607791	0.00100687	0.00517468		1.38696	5.40514e-14	6.87383e-13		0.0819663	0.667615	0.811742		0.494233	0.00391505	0.0253815		1.23506	1.45261e-14	4.92884e-13		0.179909	0.490039	0.998951		0.131016	0.631049	0.826374		1.05031	6.74975e-07	2.32154e-05
ENSG00000164307	ERAP1	0.0906745	0.0412014	0.138619		0.85323	3.02887e-86	5.72522e-84		0.806181	5.29506e-78	7.00705e-76		0.0184329	0.677715	0.818547		0.357028	2.69651e-16	2.2944e-14		0.44999	4.61226e-25	3.75323e-23		-0.0474119	0.285737	0.998951		0.0883878	0.0455174	0.184199		-0.0949279	0.030849	0.139877
ENSG00000164342	TLR3	1.88636	1.85772e-32	2.05141e-30		2.41624	1.50119e-61	2.06504e-59		2.12925	2.01503e-52	1.53814e-50		0.908905	1.14037e-08	4.67778e-07		1.30913	4.41379e-17	3.97498e-15		1.41513	1.1699e-21	7.61604e-20		-0.170594	0.329984	0.998951		0.205535	0.29653	0.566878		-0.10871	0.548922	0.778636
ENSG00000213592	AP000662.1	NA	NA	NA		-0.37343	0.0566344	0.15475		-0.341336	0.0731646	0.178228		0.195231	0.233118	0.440013		0.216037	0.243513	0.470136		-0.165004	0.363639	0.547807		0.0703166	0.662771	0.998951		-0.199046	0.241993	0.505149		-0.691692	0.000253927	0.00351893
ENSG00000164346	NSA2	-0.116493	0.0120729	0.0582779		-0.21271	5.06113e-06	4.2498e-05		-0.588684	1.99814e-36	8.54542e-35		-0.0358217	0.443774	0.646399		-0.175964	0.000157573	0.00185944		-0.236962	3.55649e-07	4.04867e-06		-0.0640551	0.166234	0.998951		-0.05026	0.277636	0.547094		-0.0355457	0.44212	0.702039
ENSG00000164362	TERT	-0.299006	6.87684e-05	0.000964179		-0.12393	0.108242	0.252774		-0.58105	5.55247e-13	6.51704e-12		-0.292909	0.000119769	0.00149437		-0.126594	0.098029	0.26744		-0.198746	0.0120299	0.0426593		-0.0879307	0.242384	0.998951		-0.202747	0.00571562	0.0456873		0.232505	0.00176816	0.0166784
ENSG00000164398	ACSL6	-0.377694	0.00101343	0.00856754		-0.455855	2.08993e-06	1.89217e-05		-0.79099	3.35453e-16	5.0076e-15		-0.345958	0.00190423	0.0141225		-0.143463	0.0964706	0.264902		-0.470908	7.3621e-08	9.56766e-07		-0.149748	0.118073	0.94189		-0.0280272	0.730987	0.882562		-0.0753038	0.361864	0.63255
ENSG00000164406	LEAP2	-0.462585	1.90866e-06	4.42095e-05		-0.636493	7.03182e-13	1.48159e-11		-1.25533	1.39265e-46	8.90443e-45		-0.499754	2.60047e-08	9.8198e-07		-0.712141	8.49532e-16	6.95398e-14		-0.621203	7.73166e-13	2.13655e-11		-0.292429	0.00200099	0.170013		-0.317532	0.000551054	0.00756043		-0.546757	9.50334e-10	6.67298e-08
ENSG00000164442	CITED2	-0.174286	0.118035	0.28484		-0.443157	4.90832e-05	0.000345496		-1.19115	5.86171e-28	1.71284e-26		-0.0905535	0.41921	0.624784		-0.344124	0.00169446	0.0129521		-0.310956	0.00420425	0.0178521		-0.143131	0.212588	0.998951		0.132385	0.235599	0.498159		-0.569058	2.03192e-07	8.20909e-06
ENSG00000164484	TMEM200A	0.0661719	0.414338	0.624642		-0.415112	2.93984e-07	3.08719e-06		-0.974432	2.54102e-30	8.26255e-29		-0.0557593	0.501952	0.693478		-0.276135	0.000787116	0.00706212		-0.292938	0.000538892	0.00300802		-0.0653009	0.4254	0.998951		0.0375491	0.645343	0.835029		-0.0299191	0.710235	0.874435
ENSG00000164611	PTTG1	0.0165394	0.681825	0.821848		-0.458159	1.08358e-31	6.92698e-30		-0.732868	1.37055e-72	1.63297e-70		-0.016392	0.689332	0.826827		-0.0808024	0.0377675	0.1401		-0.0653985	0.0987466	0.222347		0.0213262	0.58857	0.998951		0.122012	0.00163325	0.0177906		-0.0659975	0.0887539	0.27865
ENSG00000164649	CDCA7L	-0.222998	5.25139e-05	0.000771992		-0.46251	3.13762e-18	1.05961e-16		-0.832183	6.4752e-52	4.85099e-50		-0.283639	2.79969e-07	8.35894e-06		-0.216926	4.53629e-05	0.000649956		-0.330192	9.39068e-10	1.68078e-08		-0.0231159	0.671719	0.998951		-0.0366989	0.493684	0.73385		-0.169912	0.0011308	0.0116515
ENSG00000164683	HEY1	-0.348225	9.97848e-10	4.30738e-08		-0.4184	4.71398e-10	7.19252e-09		-1.62349	4.5485e-99	8.06967e-97		-0.443008	1.06757e-08	4.42813e-07		-0.279873	4.19976e-06	8.17156e-05		-1.23058	7.85071e-87	2.36306e-84		-0.0826021	0.195476	0.998951		0.165615	0.0120901	0.0767753		-0.257055	1.80256e-05	0.000393805
ENSG00000164684	ZNF704	-0.186583	0.000794038	0.00704739		-0.375105	1.87298e-11	3.40323e-10		-1.1791	1.2267e-100	2.20053e-98		-0.0203307	0.714395	0.842853		-0.32931	3.85529e-09	1.47812e-07		-0.640451	7.67304e-32	9.06293e-30		-0.0123515	0.822677	0.998951		-0.122064	0.0290413	0.137549		-0.50161	4.90801e-20	2.03525e-17
ENSG00000164687	FABP5	-0.169458	0.0168757	0.0744255		-0.180896	0.010655	0.0394464		-0.723168	3.84145e-23	8.85977e-22		-0.270047	0.000214276	0.00240054		-0.296907	3.28872e-05	0.000492381		-0.193424	0.00766376	0.0294363		-0.0722075	0.306564	0.998951		-0.171372	0.0159337	0.0922725		-0.00987781	0.889708	0.957321
ENSG00000164853	UNCX	NA	NA	NA		NA	NA	NA		4.28672	0.0050635	0.0177327		NA	NA	NA		NA	NA	NA		NA	NA	NA		NA	NA	NA		NA	NA	NA		NA	NA	NA
ENSG00000164867	NOS3	-0.168	0.0356575	0.126071		0.347822	4.25566e-06	3.62559e-05		1.09467	3.15723e-52	2.39305e-50		-0.422826	5.22319e-06	0.000106656		0.139038	0.113855	0.295707		0.308198	0.00014283	0.000934827		-0.0504588	0.513963	0.998951		0.0583125	0.469386	0.715325		0.313135	2.836e-05	0.000570262
ENSG00000164932	CTHRC1	0.0237561	0.75593	0.869597		0.806599	3.16728e-38	2.65869e-36		0.803663	3.40978e-40	1.70431e-38		-0.108246	0.183003	0.379329		0.209355	0.00218597	0.015895		0.11591	0.0664001	0.165074		0.0961671	0.239842	0.998951		0.416575	1.35732e-09	1.35732e-07		-0.0138725	0.831646	0.931777
ENSG00000236066		NA	NA	NA		0.291875	0.399106	0.615454		-0.340981	0.23087	0.424471		NA	NA	NA		NA	NA	NA		-1.07871	0.000177662	0.00113649		NA	NA	NA		NA	NA	NA		-1.18769	0.000603226	0.0070834
ENSG00000165215	CLDN3	NA	NA	NA		0.449971	0.0571792	0.155872		0.996909	1.07248e-06	6.69813e-06		-0.492586	0.0469328	0.152556		0.362223	0.107555	0.284769		0.602434	0.00144883	0.00713195		-0.00574312	0.984897	0.998951		0.740132	0.00790845	0.0570986		0.355695	0.143306	0.374505
ENSG00000165259	HDX	NA	NA	NA		2.26337	1.44565e-06	1.34548e-05		2.04944	1.893e-05	0.000100565		NA	NA	NA		NA	NA	NA		1.63661	0.00440314	0.018582		NA	NA	NA		NA	NA	NA		NA	NA	NA
ENSG00000165269	AQP7	0.0899968	0.391795	0.603886		0.342638	0.00208023	0.00980199		0.654136	6.855e-11	6.66489e-10		0.13198	0.199517	0.399012		0.254775	0.0326862	0.126797		0.636446	9.67086e-10	1.72651e-08		0.173556	0.109442	0.934046		0.784701	1.01384e-10	1.1993e-08		0.428859	6.6398e-05	0.00115177
ENSG00000165272	AQP3	-0.330451	0.00116337	0.00962381		0.511476	7.83316e-07	7.68516e-06		1.45239	5.58365e-44	3.25434e-42		-0.184816	0.0734884	0.207674		-0.0235498	0.822048	0.912969		1.00744	5.4393e-21	3.40632e-19		-0.0844358	0.408937	0.998951		-0.251889	0.014603	0.0870618		-0.146223	0.189951	0.442568
ENSG00000165409	TSHR	NA	NA	NA		0.223488	0.56718	0.753011		0.817347	0.00979585	0.0319881		NA	NA	NA		NA	NA	NA		-0.659466	0.029371	0.0874384		NA	NA	NA		NA	NA	NA		-0.61674	0.157197	0.395996
ENSG00000165478	HEPACAM	-0.0921062	0.150406	0.332639		-0.916791	3.54123e-48	3.84472e-46		-1.24205	2.58744e-85	3.90402e-83		-0.0479479	0.447247	0.649163		-0.536421	9.9019e-17	8.73168e-15		-0.554995	5.5518e-18	2.72733e-16		-0.0846701	0.173994	0.998951		-0.149149	0.0168447	0.0957479		-0.213468	0.000579523	0.00688101
ENSG00000165507	C10orf10	-0.0381934	0.724262	0.851027		0.081904	0.445875	0.656814		-0.884068	9.61756e-17	1.49803e-15		-0.070037	0.522023	0.708864		-0.281021	0.0107409	0.0558942		-1.14317	1.0015e-26	9.04355e-25		0.0285457	0.791474	0.998951		-0.125522	0.250755	0.516747		-0.975912	5.8757e-20	2.34793e-17
ENSG00000165556	CDX2	NA	NA	NA		0.689201	0.0592682	0.16029		1.79491	3.72879e-06	2.17013e-05		NA	NA	NA		NA	NA	NA		0.229085	0.532206	0.699931		NA	NA	NA		NA	NA	NA		0.353723	0.369956	0.639796
ENSG00000165643	SOHLH1	-0.0267238	0.816084	0.90413		0.312235	0.00854788	0.0327817		0.750976	2.08226e-11	2.13374e-10		-0.0151549	0.91597	0.958354		0.306139	0.037832	0.140279		0.298385	0.0211823	0.0674349		-0.02881	0.80368	0.998951		0.38737	0.00134821	0.0153404		0.00721072	0.952627	0.982454
ENSG00000165704	HPRT1	-0.0647295	0.336374	0.552516		-0.250268	0.000171964	0.00106863		-0.764551	4.19581e-30	1.35208e-28		-0.100542	0.138319	0.315817		-0.262628	7.88908e-05	0.00103132		-0.26727	6.16911e-05	0.00043875		-0.0735165	0.272666	0.998951		0.0979052	0.143416	0.375174		-0.162423	0.0149795	0.083728
ENSG00000165807	PPP1R36	NA	NA	NA		0.521574	0.0517156	0.144182		0.894452	0.0026639	0.00985954		NA	NA	NA		0.400401	0.143982	0.342095		0.327432	0.216976	0.389772		NA	NA	NA		0.414825	0.121296	0.338972		0.590596	0.0434209	0.176103
ENSG00000165923	AGBL2	0.0971041	0.351642	0.567294		0.476752	9.87282e-06	7.89405e-05		0.685715	1.44538e-10	1.36421e-09		0.073285	0.464038	0.663765		0.0490685	0.661051	0.824275		0.362642	0.00112043	0.00571193		0.260314	0.0190434	0.526494		0.0753284	0.491125	0.732265		0.102681	0.371641	0.640697
ENSG00000165948	IFI27L1	0.193163	0.00619988	0.0348392		0.537581	2.92018e-15	7.7188e-14		0.849061	1.0421e-34	4.13371e-33		0.0586249	0.391667	0.60135		0.215809	0.00264077	0.0184284		0.477035	1.39291e-10	2.85236e-09		-0.0845461	0.22189	0.998951		0.0478271	0.486438	0.729361		0.118212	0.0897268	0.280514
ENSG00000165949	IFI27	5.8185	3.1053e-53	4.33677e-51		8.4128	7.6562e-112	1.7961e-109		8.95853	3.8296e-127	9.1596e-125		3.56164	4.32747e-21	6.79963e-19		5.56298	3.84333e-51	7.60823e-49		8.35587	2.7763e-109	9.8374e-107		-0.0821854	0.835477	0.998951		-0.231277	0.552187	0.773908		0.569503	0.146052	0.378706
ENSG00000165953	SERPINA12	0.0949406	0.553608	0.737491		-0.288976	0.0202291	0.0673334		-0.700981	1.77992e-09	1.51962e-08		0.0456076	0.748282	0.863556		-0.0801324	0.530958	0.734743		-0.472989	4.93472e-05	0.000359827		-0.0782897	0.603472	0.998951		0.535773	2.71607e-05	0.000699758		-0.4679	8.17534e-05	0.00136787
ENSG00000166033	HTRA1	NA	NA	NA		-0.717419	0.00202517	0.00957519		-0.77496	0.00551967	0.0191701		NA	NA	NA		-0.119531	0.667609	0.827473		-0.468735	0.18505	0.348476		NA	NA	NA		0.0853056	0.762159	0.898082		0.536088	0.101685	0.303018
ENSG00000166143	PPP1R14D	NA	NA	NA		0.421843	0.0120352	0.0438148		0.882559	1.87305e-08	1.42875e-07		0.133372	0.531098	0.714892		0.492695	0.0203664	0.0897564		0.640055	0.00189346	0.0090035		0.274314	0.0955041	0.895186		0.391369	0.0188312	0.10355		-0.0850131	0.591912	0.806348
ENSG00000166145	SPINT1	-0.124709	0.125231	0.295723		0.343587	2.74594e-05	0.000202888		1.01115	2.13143e-35	8.74484e-34		-0.0906094	0.272074	0.485657		0.143322	0.088924	0.250964		0.720639	3.59758e-18	1.79834e-16		0.0558174	0.533415	0.998951		0.453594	2.6145e-07	1.37084e-05		0.300741	0.00056242	0.00669966
ENSG00000166159	LRTM2	NA	NA	NA		0.279966	0.535416	0.728811		1.40382	0.00175956	0.00674514		NA	NA	NA		NA	NA	NA		0.0973016	0.844651	0.915933		NA	NA	NA		NA	NA	NA		NA	NA	NA
ENSG00000166165	CKB	-0.0830032	0.118811	0.285839		-0.35176	3.36744e-11	5.94198e-10		-0.693178	8.55303e-39	4.03166e-37		-0.0975463	0.0680307	0.197168		-0.06058	0.253875	0.481654		0.113232	0.0331793	0.0962274		-0.00408156	0.938965	0.998951		0.150525	0.00465284	0.0393114		-0.0743223	0.16162	0.402523
ENSG00000166173	LARP6	0.079324	0.402572	0.614053		0.558347	2.4031e-08	2.9463e-07		1.3252	5.95144e-44	3.46245e-42		-0.023226	0.814732	0.905904		0.260774	0.00629019	0.0370123		0.889503	5.29957e-22	3.50711e-20		0.273748	0.016425	0.490726		0.269608	0.00852397	0.0604237		0.266909	0.0282506	0.131156
ENSG00000166257	SCN3B	NA	NA	NA		0.590926	0.00717543	0.0282989		0.866712	4.97191e-05	0.000248935		0.112146	0.536288	0.719436		0.147192	0.46253	0.680652		0.798197	5.09054e-05	0.000369841		0.0641886	0.734297	0.998951		0.443452	0.0377158	0.163198		-0.516591	0.0396047	0.165356
ENSG00000166311	SMPD1	0.0947398	0.105118	0.263442		0.286063	1.01146e-06	9.75591e-06		0.883454	6.4533e-51	4.62019e-49		-0.0747067	0.195905	0.39459		0.194171	0.000884682	0.00772057		0.586833	2.53939e-23	1.86575e-21		0.0662995	0.259186	0.998951		0.38071	1.07111e-10	1.25178e-08		0.16371	0.00647527	0.0451073
ENSG00000166394	CYB5R2	0.213698	0.0735111	0.207277		0.442735	2.67972e-05	0.000198329		0.843162	1.54974e-16	2.37831e-15		-0.100721	0.350464	0.563716		0.398685	7.14032e-05	0.000946836		0.487804	1.48039e-06	1.50147e-05		-0.0470672	0.68172	0.998951		0.592518	6.69785e-08	4.24635e-06		0.196698	0.0817686	0.264138
ENSG00000166401	SERPINB8	0.0604934	0.486759	0.685684		0.694089	2.37359e-14	5.7478e-13		1.1595	4.68694e-34	1.81895e-32		-0.167133	0.0740652	0.208478		0.238527	0.00705683	0.0405757		0.834683	3.38455e-18	1.70402e-16		-0.0656885	0.502384	0.998951		0.261425	0.00305939	0.0288052		0.0991754	0.36764	0.637827
ENSG00000166435	XRRA1	0.103343	0.00825852	0.0434397		0.413735	4.8105e-25	2.34492e-23		0.692457	1.34313e-67	1.41726e-65		0.100803	0.0111196	0.0541018		0.226371	2.5476e-08	8.62537e-07		0.212801	1.74576e-07	2.11007e-06		0.0479601	0.226954	0.998951		0.107487	0.00652682	0.0502805		-0.0539249	0.184909	0.435301
ENSG00000166446	CDYL2	0.122391	0.311141	0.525952		0.178709	0.179005	0.363731		0.589655	2.85254e-06	1.6823e-05		0.351329	0.00719606	0.0390123		0.139995	0.354104	0.587721		0.96356	3.51138e-12	8.94395e-11		0.0359033	0.775175	0.998951		0.0707114	0.611991	0.813304		-0.120221	0.373291	0.642256
ENSG00000166482	MFAP4	NA	NA	NA		0.45614	0.00946486	0.0357261		1.05969	5.86328e-10	5.2545e-09		0.105779	0.511667	0.700835		0.103621	0.557061	0.752322		0.117479	0.511185	0.682743		0.130418	0.424213	0.998951		-0.15355	0.35277	0.623513		0.150561	0.380194	0.648951
ENSG00000166510	CCDC68	0.272853	0.00432658	0.0266921		0.0207738	0.830827	0.916113		-0.822961	3.17961e-18	5.51377e-17		0.169733	0.0926837	0.242445		-0.186563	0.0553329	0.181665		-0.168965	0.0693136	0.17065		0.176633	0.0698576	0.829968		0.176965	0.0678447	0.239285		-0.186124	0.0481385	0.188355
ENSG00000166546	BEAN1	NA	NA	NA		0.30977	0.260956	0.467055		0.949186	0.000619724	0.0025843		NA	NA	NA		-0.00596573	0.984773	0.993221		-0.2501	0.420356	0.603004		NA	NA	NA		0.152135	0.596819	0.803621		-0.209497	0.513707	0.754415
ENSG00000166575	TMEM135	-0.135834	0.0209721	0.0875322		-0.160895	0.00597092	0.024154		-0.707516	1.06978e-33	4.09753e-32		-0.185611	0.00153692	0.0118833		-0.161165	0.00586516	0.0349353		-0.158783	0.00648628	0.0256275		-0.134122	0.0221055	0.545279		0.000280288	0.996195	0.998567		-0.124142	0.0338302	0.148853
ENSG00000166589	CDH16	-0.0344034	0.753274	0.868154		0.0783655	0.459649	0.668928		0.764201	7.22438e-13	8.39396e-12		0.100747	0.387023	0.597335		0.0715469	0.495258	0.70699		0.695726	3.52308e-11	7.8583e-10		0.00717105	0.956414	0.998951		0.643715	1.60104e-08	1.2474e-06		0.387109	0.000621396	0.0072336
ENSG00000166592	RRAD	0.072583	0.505388	0.700665		0.615274	3.50261e-05	0.000253311		0.815548	7.07507e-08	5.07998e-07		-0.257139	0.0611545	0.183744		0.0865617	0.593557	0.777281		1.49132	1.13631e-17	5.40045e-16		0.0162197	0.904111	0.998951		0.196822	0.256239	0.523636		-0.282396	0.179789	0.428446
ENSG00000166710	B2M	0.34916	1.15427e-13	7.34046e-12		1.49887	7.5569e-224	2.6831e-221		1.59685	7.0388e-254	3.0303e-251		0.169899	0.00031037	0.00327523		0.74432	1.44533e-56	2.98292e-54		1.15388	4.0111e-133	1.604e-130		-0.00780445	0.868481	0.998951		0.167134	0.00038445	0.00575166		0.0103998	0.825358	0.929723
ENSG00000166750	SLFN5	1.39621	1.29969e-35	1.53009e-33		3.80382	1.1852e-280	5.1899e-278		4.67909	0	0		1.04564	1.73459e-20	2.59363e-18		1.91193	7.55426e-69	1.76569e-66		2.68194	1.1638e-160	5.9235e-158		-0.183614	0.208574	0.998951		0.181124	0.205815	0.461756		-0.165399	0.243729	0.510889
ENSG00000166793	YPEL4	NA	NA	NA		-0.276793	0.243738	0.446825		-0.710068	0.000712486	0.00293662		0.123255	0.546819	0.726154		0.034673	0.874563	0.94086		-0.162675	0.388712	0.571703		0.0242947	0.920413	0.998951		-0.0207075	0.927763	0.972596		0.730536	0.000346622	0.0045481
ENSG00000166803	PCLAF	0.00547543	0.903344	0.953381		-0.337895	8.31147e-14	1.92232e-12		-0.711308	4.13069e-51	3.01074e-49		-0.0302171	0.496044	0.689164		-0.146969	0.000930753	0.0080718		-0.204826	8.29915e-06	7.2059e-05		-0.00482527	0.913627	0.998951		-0.0331286	0.458155	0.706534		-0.0421296	0.348784	0.620845
ENSG00000166831	RBPMS2	-0.0414261	0.582709	0.758858		0.371384	9.10031e-05	0.000602574		1.71243	6.65471e-76	8.4596e-74		-0.136758	0.0933321	0.243474		0.112609	0.172309	0.382121		0.416393	8.36218e-07	8.87348e-06		0.185738	0.0677224	0.829628		0.62017	6.34307e-08	4.12938e-06		0.583764	2.10587e-06	6.3947e-05
ENSG00000166845	C18orf54	0.0586383	0.474358	0.675619		-0.0643105	0.437344	0.649049		-0.614733	8.56879e-13	9.90257e-12		0.100014	0.220769	0.425276		-0.0841777	0.30989	0.543771		-0.0768145	0.362808	0.547056		0.00502341	0.950016	0.998951		-0.101855	0.218189	0.477505		0.00761582	0.926243	0.969644
ENSG00000166851	PLK1	-0.0794065	0.0763695	0.212311		-0.592885	3.37687e-40	3.02811e-38		-0.624608	9.27656e-44	5.37758e-42		0.00120818	0.978542	0.989806		-0.109435	0.0141952	0.0688796		0.0055861	0.900933	0.946701		0.015656	0.72579	0.998951		0.0579657	0.192867	0.445697		-0.0420253	0.345848	0.617971
ENSG00000166866	MYO1A	0.0635672	0.448803	0.654437		0.268037	0.0015298	0.00749186		1.87146	2.3862e-109	4.8156e-107		0.0988421	0.221114	0.425571		0.353293	2.52346e-06	5.16815e-05		0.985532	7.66035e-34	9.74709e-32		0.184099	0.0604304	0.803665		0.690254	1.29268e-15	3.17442e-13		0.484882	4.95833e-07	1.78361e-05
ENSG00000166900	STX3	0.0215065	0.696924	0.832231		0.344223	1.02849e-09	1.50627e-08		0.780549	2.10159e-43	1.20316e-41		0.0705311	0.205807	0.407155		0.206259	0.000267122	0.00289184		0.643245	1.23275e-29	1.29245e-27		0.095607	0.0843708	0.871849		0.0167318	0.766063	0.900047		0.0353586	0.533082	0.769017
ENSG00000243307	POM121L6P	NA	NA	NA		-0.0596729	0.889586	0.948541		-0.339908	0.333027	0.543546		NA	NA	NA		0.468432	0.251906	0.479431		-0.894781	0.010172	0.0372849		NA	NA	NA		-0.508796	0.175926	0.422552		-1.2357	0.00178783	0.0168062
ENSG00000166984	TCP10L2	-0.173247	0.366923	0.581857		-0.515378	0.000553969	0.00304673		-0.757182	8.12925e-08	5.80078e-07		-0.0136182	0.936434	0.96948		-0.0674414	0.640669	0.81069		0.065969	0.619259	0.767575		-0.144472	0.479921	0.998951		0.453113	0.00734095	0.0545405		-0.364283	0.017578	0.0935647
ENSG00000166986	MARS	0.00243395	0.95757	0.980209		0.633247	3.801e-43	3.65814e-41		0.594781	1.51638e-38	7.08573e-37		-0.0559292	0.226458	0.432449		-0.0377286	0.412263	0.641063		0.0724795	0.115782	0.250102		0.0499059	0.276669	0.998951		0.0673456	0.143437	0.375174		-0.0347464	0.448308	0.707546
ENSG00000167004	PDIA3	0.0527598	0.162965	0.350201		0.541669	8.42282e-47	8.78179e-45		0.662016	4.68954e-69	5.23947e-67		-0.0190347	0.614963	0.775746		0.0321431	0.394218	0.626051		0.265697	1.87795e-12	4.95471e-11		-0.0313882	0.40659	0.998951		0.138001	0.000256731	0.00417437		0.0848895	0.02444	0.118391
ENSG00000167037	SGSM1	NA	NA	NA		0.33437	0.369222	0.585417		1.16457	0.00210404	0.00795054		NA	NA	NA		NA	NA	NA		0.391556	0.329083	0.513949		NA	NA	NA		NA	NA	NA		NA	NA	NA
ENSG00000167065	DUSP18	-0.137001	0.101456	0.256978		-0.0193934	0.832946	0.917364		0.697676	4.87552e-12	5.27743e-11		-0.00222837	0.980999	0.991241		0.114365	0.229028	0.452643		0.452395	1.06783e-05	9.07734e-05		-0.0284993	0.755657	0.998951		0.152275	0.0990264	0.301228		0.194563	0.0509895	0.195065
ENSG00000167077	MEI1	0.212422	0.063197	0.186849		1.26718	7.01379e-33	4.8115e-31		2.40999	1.0853e-108	2.1632e-106		-0.0601192	0.640003	0.792656		0.534979	8.6106e-07	2.03714e-05		1.13516	1.82009e-23	1.35866e-21		0.136431	0.339081	0.998951		0.458118	4.88001e-06	0.00017114		0.583918	2.3569e-05	0.000493333
ENSG00000167103	PIP5KL1	NA	NA	NA		0.825889	0.0131224	0.0470816		2.07765	1.34547e-12	1.52703e-11		NA	NA	NA		-0.0242433	0.943492	0.975575		0.226521	0.45612	0.635616		NA	NA	NA		0.0680274	0.851782	0.939644		0.265433	0.417539	0.682636
ENSG00000167105	TMEM92	NA	NA	NA		0.4168	0.0409798	0.119474		0.736201	5.69126e-05	0.000282325		-0.0176008	0.943861	0.973314		0.299309	0.214225	0.434498		0.347635	0.075501	0.182621		0.226683	0.373659	0.998951		-0.461474	0.101054	0.305034		-0.103368	0.727641	0.883685
ENSG00000167207	NOD2	NA	NA	NA		1.41333	9.53476e-18	3.09662e-16		0.876096	2.46787e-08	1.85314e-07		0.625622	0.00453354	0.0275685		0.880706	5.40695e-08	1.70771e-06		1.14425	2.1821e-13	6.45021e-12		0.180056	0.4832	0.998951		0.829935	7.90696e-06	0.000253965		0.0385538	0.823115	0.928905
ENSG00000167208	SNX20	NA	NA	NA		0.401934	0.493203	0.697439		1.47832	0.00225052	0.00844278		NA	NA	NA		NA	NA	NA		0.176185	0.688053	0.814779		NA	NA	NA		NA	NA	NA		NA	NA	NA
ENSG00000167244	IGF2	-0.144487	0.147442	0.328482		-0.440854	9.86681e-06	7.89165e-05		-0.758071	2.93618e-14	3.79833e-13		-0.239875	0.0161724	0.0712068		-0.555377	2.57351e-08	8.69794e-07		-0.43594	1.23651e-05	0.000103945		-0.194844	0.0507603	0.750156		0.0220974	0.824661	0.928737		-0.547108	4.12513e-08	2.04194e-06
ENSG00000167325	RRM1	-0.0645159	0.0665792	0.193516		-0.466853	1.04149e-39	9.061e-38		-0.66448	6.37039e-75	7.97262e-73		-0.0727091	0.0378722	0.131611		-0.131518	0.000178517	0.00206035		-0.122457	0.000618624	0.00340152		0.0263616	0.451606	0.998951		0.0588487	0.0936976	0.292041		0.0338682	0.336327	0.609884
ENSG00000167535	CACNB3	NA	NA	NA		0.256846	0.0846226	0.210587		0.476193	0.000961254	0.00387017		-0.0891818	0.559633	0.735864		0.555543	0.000795661	0.00711984		0.815329	1.16522e-07	1.45421e-06		0.0386929	0.813511	0.998951		0.594529	0.000313762	0.00490886		0.651113	9.90557e-05	0.00161274
ENSG00000167548	KMT2D	-0.0965281	0.0648404	0.190091		0.187139	0.000354815	0.00205611		0.394113	5.03139e-14	6.41368e-13		-0.00645591	0.901786	0.951514		0.164824	0.00166154	0.0127461		0.102704	0.0498337	0.132302		-0.00377836	0.942391	0.998951		-0.0436243	0.404487	0.66568		-0.596966	4.49814e-30	8.98729e-27
ENSG00000167588	GPD1	0.00581659	0.903734	0.953499		0.324733	6.67265e-11	1.13547e-09		1.2103	1.0402e-132	2.6446e-130		-0.0496089	0.309222	0.523349		0.320569	7.86461e-11	3.8335e-09		0.640945	2.68613e-37	3.87592e-35		0.00311027	0.948618	0.998951		0.264512	4.22795e-08	2.82835e-06		0.376187	1.72615e-14	3.29378e-12
ENSG00000167601	AXL	-0.182213	0.00995657	0.0502592		0.658081	3.51131e-20	1.3086e-18		0.696675	2.51087e-22	5.57589e-21		-0.176452	0.0188315	0.079825		0.265583	0.000225782	0.00250725		0.504639	1.75108e-12	4.64186e-11		-0.0813958	0.290994	0.998951		0.117652	0.134065	0.36098		-0.134307	0.0878659	0.277077
ENSG00000167613	LAIR1	NA	NA	NA		-0.366658	0.226514	0.425924		0.990254	0.000521395	0.00220791		NA	NA	NA		NA	NA	NA		0.708849	0.006344	0.0251749		NA	NA	NA		NA	NA	NA		-0.816843	0.0514329	0.196317
ENSG00000167617	CDC42EP5	NA	NA	NA		0.534034	0.0320014	0.0978682		0.874861	0.00064099	0.00266507		0.190465	0.456264	0.656801		0.470547	0.0215604	0.0934478		1.29898	2.07131e-10	4.13863e-09		NA	NA	NA		0.769738	0.00681535	0.0518095		0.447884	0.191945	0.445438
ENSG00000167618	LAIR2	NA	NA	NA		0.135665	0.624562	0.791899		0.737081	0.0073271	0.0246957		NA	NA	NA		0.154857	0.617288	0.793966		-0.288035	0.302377	0.485301		NA	NA	NA		0.175078	0.568115	0.785361		-0.782324	0.0115092	0.0691182
ENSG00000167664	TMIGD2	NA	NA	NA		1.12964	9.92157e-08	1.12168e-06		0.746666	5.86116e-05	0.000290351		0.0783978	0.811868	0.904285		0.437321	0.100375	0.271284		0.417301	0.0484629	0.129325		NA	NA	NA		1.3849	6.60149e-08	4.21279e-06		0.205242	0.420527	0.684812
ENSG00000262514	AC020978.7	NA	NA	NA		0.28116	0.36741	0.583917		-0.339573	0.26325	0.464967		0.433278	0.108792	0.270522		0.143276	0.649267	0.816038		-0.481738	0.0885628	0.20521		0.11115	0.679277	0.998951		-0.632896	0.0321636	0.146567		-0.900221	0.00371267	0.0296609
ENSG00000167723	TRPV3	-0.120151	0.145624	0.325706		0.0527822	0.563489	0.7505		0.799616	6.77261e-18	1.14974e-16		-0.00858801	0.918082	0.95986		0.28433	0.00273259	0.01896		0.599606	2.38235e-11	5.41309e-10		0.0744468	0.367369	0.998951		0.339479	0.000502794	0.00706315		0.0842328	0.387279	0.655761
ENSG00000167741	GGT6	-0.144972	0.087934	0.23396		-0.138536	0.156017	0.329385		0.735716	1.64399e-14	2.18358e-13		-0.330359	0.000195025	0.00223149		-0.00211484	0.984057	0.99286		0.424081	4.66879e-05	0.000343208		-0.0681418	0.395519	0.998951		-0.321807	0.00066362	0.00872829		0.116142	0.215322	0.4762
ENSG00000167767	KRT80	-0.332866	6.92025e-05	0.000968359		0.201548	0.00907065	0.0344945		1.18659	1.84422e-49	1.27512e-47		-0.59911	1.40942e-12	1.06661e-10		-0.220585	0.005835	0.0348196		0.356691	1.67298e-05	0.000136536		-0.192175	0.102826	0.918345		-0.0725838	0.492107	0.732649		0.0658404	0.523192	0.761102
ENSG00000167797	CDK2AP2	0.25175	8.65759e-07	2.16276e-05		0.66558	2.99528e-39	2.58875e-37		0.958489	3.31717e-78	4.40774e-76		-0.0939445	0.0682201	0.197427		0.140499	0.0057161	0.034226		0.520835	4.00452e-24	3.09664e-22		0.0270186	0.602199	0.998951		0.216156	2.31286e-05	0.00061381		0.242321	2.23527e-06	6.71131e-05
ENSG00000167861	HID1	0.446794	3.53891e-10	1.61576e-08		1.41633	8.49743e-93	1.67866e-90		2.0417	4.5416e-196	1.594e-193		0.0115331	0.872804	0.93631		0.45589	1.1882e-10	5.64977e-09		0.88652	1.69454e-36	2.37176e-34		0.191318	0.0142138	0.463791		0.386718	2.01033e-08	1.50581e-06		0.265374	0.00026183	0.00359656
ENSG00000167914	GSDMA	NA	NA	NA		3.02301	2.54787e-08	3.11361e-07		2.01151	1.45736e-05	7.84276e-05		NA	NA	NA		NA	NA	NA		3.39721	1.42203e-11	3.33112e-10		NA	NA	NA		NA	NA	NA		0.98708	0.00887839	0.0570553
ENSG00000167995	BEST1	0.0644858	0.570629	0.751327		0.814334	4.17497e-10	6.42985e-09		1.42748	7.56262e-36	3.16718e-34		-0.0884508	0.441753	0.644468		0.275549	0.0339189	0.129865		0.705949	2.84374e-09	4.69645e-08		0.0922523	0.436085	0.998951		0.181858	0.136626	0.36487		0.563536	1.64072e-05	0.000366833
ENSG00000240216	CPHL1P	NA	NA	NA		-0.247213	0.17704	0.361043		-0.334933	0.0428383	0.114913		-0.19602	0.471656	0.670256		-0.280836	0.155201	0.357984		-0.566578	0.000741703	0.00398972		0.22727	0.328706	0.998951		0.0753714	0.699837	0.865675		-0.589585	0.00105733	0.0110868
ENSG00000168016	TRANK1	2.76909	0	0		4.40589	0	0		4.63781	0	0		1.7067	3.581e-210	3.9056e-207		2.59281	0	0		2.83032	0	0		0.193263	0.00900195	0.388994		0.259014	0.00318121	0.0295997		-0.216773	0.00412302	0.0320764
ENSG00000168062	BATF2	3.00441	0	0		2.92124	0	0		3.43548	0	0		1.53282	5.0362e-120	3.3349e-117		1.98862	2.6072e-185	1.2043e-182		2.28783	4.1171e-243	2.9551e-240		0.0203285	0.768082	0.998951		0.0583773	0.408271	0.669279		0.0796907	0.256974	0.526149
ENSG00000168065	SLC22A11	0.106844	0.294264	0.50867		0.798945	2.76842e-15	7.33982e-14		1.09183	1.59055e-25	4.21307e-24		0.0381684	0.751349	0.865153		0.45069	4.13324e-05	0.000598841		1.08475	6.18731e-22	4.04676e-20		0.117693	0.276443	0.998951		0.581477	3.0541e-08	2.11606e-06		0.211876	0.0460389	0.18261
ENSG00000168071	CCDC88B	-0.0249909	0.733961	0.857426		0.279926	0.000131923	0.000841705		0.863119	1.11249e-30	3.68044e-29		-0.0716148	0.32402	0.538562		-0.00441655	0.951675	0.979339		0.724905	1.0738e-20	6.59188e-19		0.0827665	0.294703	0.998951		0.17799	0.0211289	0.11175		0.0716496	0.375012	0.643719
ENSG00000168077	SCARA3	-0.181623	0.0608077	0.181785		-0.675801	1.42642e-11	2.62911e-10		-1.01644	2.53215e-26	6.98211e-25		-0.0796624	0.370186	0.582601		-0.228342	0.0102461	0.0540295		-0.349043	6.99314e-05	0.000492227		-0.0779321	0.362935	0.998951		-0.0128548	0.881298	0.953479		-0.515793	1.73244e-09	1.16084e-07
ENSG00000168078	PBK	0.0677856	0.26818	0.480913		-0.277471	4.75238e-06	4.01363e-05		-0.610444	7.86067e-23	1.78868e-21		0.0281679	0.643571	0.795284		-0.13036	0.0310103	0.121905		-0.0324066	0.598304	0.752058		0.00807884	0.893478	0.998951		-0.0464431	0.441986	0.694944		0.0219436	0.717351	0.878276
ENSG00000168118	RAB4A	-0.0940159	0.0376942	0.130741		-0.392273	1.8272e-18	6.27554e-17		-0.660254	8.27138e-50	5.75592e-48		0.0013024	0.976916	0.988972		-0.332879	9.53271e-14	6.60481e-12		-0.380672	6.53314e-18	3.17504e-16		-0.0656727	0.140483	0.975187		0.0208676	0.639754	0.832266		-0.114625	0.00886674	0.0570435
ENSG00000168159	RNF187	-0.121538	0.0130709	0.06143		-0.0204383	0.676377	0.825335		0.6049	3.03063e-35	1.23089e-33		-0.0990037	0.0445814	0.147184		0.00902274	0.854283	0.929245		0.275708	1.94192e-08	2.78627e-07		-0.0309244	0.528733	0.998951		0.0715639	0.145368	0.378695		-0.0502481	0.303664	0.576981
ENSG00000232627	AC021876.1	NA	NA	NA		-0.489166	0.194578	0.385367		-0.333327	0.266505	0.468679		NA	NA	NA		0.508329	0.123446	0.310376		-0.726702	0.0100847	0.0370279		NA	NA	NA		-0.241375	0.431054	0.686522		-1.10999	0.000923991	0.00996931
ENSG00000168274		-0.0901448	0.0520135	0.16295		-0.296728	1.54031e-10	2.52307e-09		-0.659487	1.27968e-45	7.85541e-44		-0.121122	0.00904848	0.0462402		-0.198602	1.7513e-05	0.00028492		-0.134999	0.00361869	0.0157076		-0.0227856	0.622746	0.998951		-0.022169	0.63234	0.827367		0.0584922	0.206644	0.465473
ENSG00000168275	COA6	-0.0487362	0.662888	0.809169		-0.114094	0.305649	0.518975		-0.636405	1.18949e-08	9.27045e-08		-0.158934	0.153766	0.338275		-0.36606	0.00102141	0.00874079		-0.173203	0.120099	0.256955		-0.127985	0.248129	0.998951		-0.148576	0.182414	0.43237		-0.00808434	0.941913	0.976848
ENSG00000168282	MGAT2	NA	NA	NA		0.485413	0.00858343	0.0328892		0.755717	3.54048e-05	0.00018097		-0.241171	0.231132	0.438136		0.0449375	0.815115	0.909747		0.381811	0.0601109	0.152971		-0.0704831	0.707543	0.998951		0.144082	0.441671	0.694699		0.0930043	0.617257	0.822885
ENSG00000168298	HIST1H1E	-0.132784	0.0019791	0.0147064		-0.671116	4.22616e-55	5.20989e-53		-1.0766	2.2413e-138	5.981e-136		-0.199736	3.27903e-06	7.22908e-05		-0.40819	1.74697e-21	1.95903e-19		-0.437569	2.21355e-24	1.73568e-22		-0.0493303	0.250146	0.998951		-0.0880002	0.0401872	0.1701		-0.0228234	0.594594	0.807612
ENSG00000168386	FILIP1L	-0.201972	0.00369939	0.0236738		-0.121164	0.0801063	0.201807		-1.11229	2.42067e-58	2.10677e-56		-0.101785	0.149543	0.332614		-0.397466	1.20865e-08	4.35023e-07		-0.695215	8.16656e-24	6.22906e-22		-0.0966825	0.172422	0.998951		-0.101039	0.146924	0.381137		-0.572792	1.4288e-16	3.7834e-14
ENSG00000168389	MFSD2A	NA	NA	NA		1.0185	0.000154138	0.00096793		1.36673	1.25782e-05	6.83736e-05		NA	NA	NA		0.871399	0.00172688	0.0131327		2.38945	2.02737e-09	3.4416e-08		NA	NA	NA		0.602454	0.00867233	0.0611392		0.402623	0.253945	0.522388
ENSG00000168394	TAP1	1.16491	1.293e-131	3.3487e-129		1.80529	0	0		1.98953	0	0		0.552578	1.83026e-30	4.24185e-28		0.98931	7.01095e-93	2.03004e-90		1.27069	5.1518e-151	2.3642e-148		0.0466293	0.336538	0.998951		-0.0146868	0.765355	0.899841		-0.070087	0.150649	0.386311
ENSG00000168404	MLKL	0.434826	1.49353e-19	1.33807e-17		0.705298	1.94767e-47	2.09726e-45		0.707485	1.84253e-45	1.12252e-43		0.112431	0.0261527	0.101379		0.270749	8.0966e-08	2.44664e-06		0.424149	4.00551e-16	1.61798e-14		-0.0614253	0.232137	0.998951		-0.0981979	0.0466586	0.187059		-0.0267361	0.588453	0.803842
ENSG00000168477	TNXB	0.176679	0.0738992	0.207872		0.514059	1.76147e-07	1.91401e-06		0.677227	1.03167e-12	1.18294e-11		0.0348678	0.734069	0.854171		0.256717	0.0153869	0.07302		0.401971	6.0631e-05	0.000432529		0.132164	0.174108	0.998951		0.21177	0.0298861	0.1399		0.241414	0.0137101	0.0785303
ENSG00000168490	PHYHIP	NA	NA	NA		-0.0437295	0.766585	0.881262		0.834211	1.12482e-08	8.7898e-08		-0.128387	0.361668	0.574511		0.150719	0.32273	0.557919		0.731646	4.5454e-07	5.08348e-06		-0.00702631	0.964934	0.998951		0.145992	0.448644	0.69971		0.385137	0.0311396	0.140542
ENSG00000168491	CCDC110	NA	NA	NA		NA	NA	NA		-1.91436	0.0123102	0.0392152		NA	NA	NA		NA	NA	NA		0.0932139	0.881312	0.936442		NA	NA	NA		NA	NA	NA		NA	NA	NA
ENSG00000168497	CAVIN2	-0.117542	0.0292328	0.10985		-0.173197	0.00108641	0.00554329		-0.667648	1.59812e-35	6.58184e-34		-0.234331	1.90382e-05	0.000317594		-0.336021	6.38258e-10	2.78878e-08		-0.335746	6.54583e-10	1.20313e-08		-0.23949	9.83147e-06	0.00375897		-0.143912	0.00774136	0.0563536		-0.35831	1.75516e-11	1.89092e-09
ENSG00000168509	HFE2	NA	NA	NA		-1.07126	0.00173043	0.00837146		-1.05012	0.000483218	0.00205731		NA	NA	NA		NA	NA	NA		0.107731	0.676027	0.807064		NA	NA	NA		NA	NA	NA		-0.36637	0.165265	0.407334
ENSG00000168615	ADAM9	0.206448	1.09242e-08	3.96978e-07		0.667871	1.39867e-76	2.40187e-74		0.743574	2.412e-94	4.07754e-92		0.31444	4.88508e-18	6.33386e-16		0.513022	1.22113e-45	2.21401e-43		0.769063	4.5896e-100	1.47674e-97		0.199684	3.45963e-08	2.91007e-05		0.602283	2.31632e-62	4.99296e-59		0.417844	7.08672e-31	1.55752e-27
ENSG00000168621	GDNF	-0.45196	5.36091e-13	3.27752e-11		-0.412681	3.95423e-10	6.12494e-09		-0.67985	2.06757e-20	4.09821e-19		-0.182414	0.00327504	0.0213962		-0.378406	5.14805e-07	1.29034e-05		-0.433567	3.3827e-08	4.6486e-07		-0.295503	1.4377e-06	0.000755825		-0.503045	9.26284e-15	2.06551e-12		-0.464901	6.33222e-12	7.44222e-10
ENSG00000168672	FAM84B	0.19281	0.00661149	0.0365183		0.528902	3.37338e-13	7.37827e-12		0.672266	1.31759e-22	2.97092e-21		0.00629817	0.917138	0.959251		0.010549	0.866125	0.936508		0.136352	0.0218863	0.0692274		0.0263695	0.717337	0.998951		-0.0907192	0.296725	0.567019		0.0118448	0.879796	0.952982
ENSG00000168743	NPNT	-0.0767589	0.27753	0.490927		-0.597432	2.58933e-06	2.30072e-05		-0.678459	4.50561e-06	2.59511e-05		0.0731215	0.236605	0.443792		-0.371938	2.58107e-05	0.000399943		0.192109	0.0225472	0.0708616		0.0532317	0.482908	0.998951		-0.193223	0.055052	0.209167		0.148675	0.173295	0.419827
ENSG00000168785	TSPAN5	NA	NA	NA		-0.406175	0.000860175	0.00450204		-0.814411	4.24109e-09	3.4783e-08		-0.433669	0.00708428	0.0385529		-0.160767	0.291961	0.524643		-0.366324	0.0142388	0.0489363		0.219651	0.150856	0.986722		-0.0812423	0.653204	0.839271		-0.0925976	0.576878	0.797147
ENSG00000168916	ZNF608	NA	NA	NA		2.31236	9.27913e-23	4.03642e-21		2.85874	6.68427e-33	2.44426e-31		1.97696	4.93574e-15	5.32056e-13		3.1372	1.02097e-38	1.69289e-36		3.92839	1.09074e-59	2.52339e-57		1.46595	0.000173408	0.0355761		3.79414	1.24304e-27	7.09265e-25		2.82981	1.96322e-16	4.9595e-14
ENSG00000168939	SPRY3	NA	NA	NA		0.141071	0.465718	0.674252		0.722234	0.000143754	0.000670278		0.427904	0.0374991	0.130839		0.102701	0.613532	0.791865		0.394121	0.0475758	0.127529		0.090387	0.68092	0.998951		0.176142	0.410706	0.670926		0.116397	0.602835	0.812316
ENSG00000168961	LGALS9	NA	NA	NA		3.48027	1.20305e-70	1.9157e-68		2.23308	2.93196e-37	1.3022e-35		0.580155	0.000900485	0.00780182		1.21558	7.94778e-11	3.86433e-09		0.992954	2.07922e-08	2.96805e-07		0.256396	0.198079	0.998951		-0.215136	0.278306	0.547798		-0.111898	0.592807	0.806777
ENSG00000116032	GRIN3B	NA	NA	NA		0.0196266	0.907821	0.957695		-0.332994	0.0378869	0.103519		-0.177201	0.252508	0.463265		0.0820349	0.62278	0.797803		0.498905	0.00117956	0.00597853		0.0980279	0.563675	0.998951		0.0584408	0.7478	0.890822		0.642413	0.000191872	0.00280197
ENSG00000168993	CPLX1	-0.0590564	0.516573	0.709945		0.288751	0.00428509	0.0181933		1.11253	9.31405e-28	2.70208e-26		-0.0727839	0.44268	0.645211		-0.0988097	0.33592	0.570203		0.518605	2.84075e-06	2.71682e-05		0.0767061	0.434351	0.998951		-0.170135	0.0758724	0.25621		0.408529	0.000122139	0.00192015
ENSG00000227482	AL157702.2	NA	NA	NA		0.227654	0.394711	0.610828		-0.329545	0.151594	0.314174		NA	NA	NA		-0.0528652	0.843809	0.923847		-0.516226	0.0321169	0.0938073		NA	NA	NA		0.756238	0.0252091	0.125463		-0.738	0.00546776	0.0396864
ENSG00000169085	C8orf46	NA	NA	NA		-0.0301518	0.906294	0.957223		-1.09263	0.000154929	0.000718956		NA	NA	NA		-0.418769	0.0817064	0.237249		0.0792791	0.749805	0.856112		NA	NA	NA		-0.40694	0.205933	0.461915		0.0971637	0.725925	0.882839
ENSG00000169100	SLC25A6	-0.0453721	0.340238	0.556004		-0.222365	2.9333e-06	2.58103e-05		-0.596614	3.65743e-36	1.5498e-34		-0.0649816	0.17275	0.365259		-0.172767	0.000282596	0.00302059		-0.453019	1.53853e-21	9.90071e-20		0.0159467	0.737634	0.998951		0.186347	8.97414e-05	0.00178379		-0.0699508	0.140761	0.370451
ENSG00000169116	PARM1	NA	NA	NA		0.613359	0.00476005	0.0199212		1.97917	4.94685e-05	0.000247757		-0.133087	0.749927	0.864383		0.777886	9.44449e-05	0.00120734		1.6779	0.00298004	0.0133068		NA	NA	NA		0.406983	0.0233948	0.119405		0.287222	0.608949	0.816812
ENSG00000169136	ATF5	-0.0295324	0.597963	0.768493		0.104738	0.0638819	0.169796		0.586831	7.86799e-25	2.00039e-23		-0.0277088	0.626981	0.784093		0.155896	0.00593568	0.0352795		0.300453	1.97755e-07	2.36368e-06		-0.0739806	0.186095	0.998951		0.0979431	0.080595	0.266219		0.0719056	0.200369	0.457385
ENSG00000169218	RSPO1	NA	NA	NA		-0.365519	0.325275	0.540322		-0.982305	0.00208111	0.00787324		NA	NA	NA		0.139855	0.704476	0.848954		-0.227584	0.488202	0.662766		NA	NA	NA		-0.0174018	0.959979	0.985652		1.33127	2.58393e-05	0.000529259
ENSG00000169247	SH3TC2	NA	NA	NA		0.0538884	0.730628	0.859366		-0.732724	1.57284e-05	8.42352e-05		-0.661262	0.000100492	0.00129032		-0.311825	0.05483	0.180503		-0.295068	0.0709554	0.173882		-0.10656	0.628782	0.998951		-0.0817435	0.721026	0.87715		0.0609328	0.764378	0.902236
ENSG00000169282	KCNAB1	0.0961319	0.450783	0.655647		0.101107	0.408034	0.622898		-0.786452	6.44193e-11	6.2784e-10		0.0444942	0.715911	0.843443		-0.263248	0.0369567	0.138063		-0.777367	5.44257e-11	1.17921e-09		0.0059593	0.959098	0.998951		-0.248096	0.0399162	0.169586		-0.258696	0.0233141	0.114221
ENSG00000169314	C22orf15	NA	NA	NA		0.466198	0.0141682	0.0502844		0.852372	2.44438e-06	1.45621e-05		0.010368	0.953792	0.978263		-0.284522	0.159822	0.364688		-0.226218	0.22271	0.396586		-0.0490483	0.782246	0.998951		-0.23796	0.177011	0.424109		0.52951	0.00324169	0.0267239
ENSG00000169432	SCN9A	-0.192104	0.00214384	0.0155891		-0.233536	0.000193931	0.00119245		-0.67091	4.36097e-27	1.23627e-25		-0.0991429	0.11052	0.272857		-0.277628	9.25368e-06	0.00016485		-0.44936	4.03015e-13	1.15472e-11		-0.0955061	0.125378	0.95264		-0.220695	0.000463968	0.00668284		-0.435164	4.01746e-12	4.87822e-10
ENSG00000169442	CD52	NA	NA	NA		0.903379	0.0041874	0.0178603		1.06571	0.000346595	0.00151271		NA	NA	NA		NA	NA	NA		0.987135	0.0043926	0.0185441		NA	NA	NA		NA	NA	NA		1.10295	0.000125413	0.0019604
ENSG00000169499	PLEKHA2	-0.0175752	0.852231	0.926295		-0.367455	7.78127e-05	0.000522877		-0.629106	1.64488e-11	1.70393e-10		-0.0517472	0.584765	0.753868		-0.198945	0.0327517	0.127026		-0.0112784	0.903711	0.947865		-0.0547786	0.563035	0.998951		0.308303	0.000994959	0.0121973		-0.218888	0.0188958	0.0983872
ENSG00000169641	LUZP1	0.35393	1.69888e-22	1.61337e-20		0.780094	5.889e-101	1.25796e-98		0.827246	1.2631e-112	2.6656e-110		0.442609	8.93137e-34	2.26845e-31		0.862487	3.2083e-122	1.1114e-119		0.90071	1.8139e-132	7.1518e-130		0.379137	3.01842e-25	1.26947e-21		0.733126	1.78185e-89	8.64195e-86		0.448854	2.31326e-34	6.35511e-31
ENSG00000169679	BUB1	0.115793	0.00429199	0.0264902		-0.340499	2.42983e-17	7.66404e-16		-0.601372	9.62312e-49	6.56915e-47		0.123689	0.00224881	0.016049		-0.0539081	0.178611	0.39056		-0.00422107	0.91728	0.954657		0.0404101	0.314467	0.998951		0.0252173	0.528443	0.760124		-0.0193764	0.629509	0.830312
ENSG00000169871	TRIM56	0.823042	1.01737e-92	1.93232e-90		0.960791	5.1074e-124	1.2903e-121		1.00887	1.4271e-137	3.7771e-135		0.266317	7.27328e-11	4.51016e-09		0.54131	3.50972e-40	5.92074e-38		0.696764	2.37725e-65	5.78664e-63		-0.00215843	0.958867	0.998951		0.0217068	0.601784	0.806798		-0.157949	0.000144217	0.00220746
ENSG00000169894	MUC3A	NA	NA	NA		1.03072	1.05469e-07	1.18931e-06		1.91612	1.67871e-30	5.52537e-29		0.003574	0.984189	0.992756		0.862692	3.17215e-05	0.000478165		0.91459	1.27832e-08	1.89735e-07		0.298923	0.145307	0.977623		0.389843	0.103851	0.31034		-0.416166	0.0477682	0.187306
ENSG00000169981	ZNF35	NA	NA	NA		-0.167552	0.479782	0.685917		0.624136	0.00663147	0.0225798		0.0643573	0.774439	0.879779		0.309728	0.20552	0.424515		0.17047	0.446269	0.626819		NA	NA	NA		0.365708	0.135237	0.362675		0.0653676	0.784884	0.911501
ENSG00000170006	TMEM154	NA	NA	NA		1.46274	0.000287292	0.00170429		1.33323	0.000356242	0.00155086		NA	NA	NA		NA	NA	NA		1.5476	0.000253303	0.00154886		NA	NA	NA		NA	NA	NA		NA	NA	NA
ENSG00000170011	MYRIP	NA	NA	NA		0.291616	0.187227	0.375139		0.60914	0.00103229	0.00413072		0.251647	0.191404	0.389759		-0.0267047	0.90604	0.956425		0.26857	0.146488	0.296461		NA	NA	NA		0.0675242	0.797818	0.917126		0.159421	0.503421	0.74753
ENSG00000232564	AL031594.1	0.16484	0.392409	0.604572		-0.403244	0.0504517	0.141334		-0.328739	0.108872	0.244633		0.19376	0.306275	0.520251		-0.0809556	0.68733	0.839302		-0.473394	0.0171812	0.0569784		-0.082092	0.667684	0.998951		-0.288902	0.143327	0.375174		-0.58084	0.00523891	0.0384829
ENSG00000170312	CDK1	0.0324444	0.567615	0.748795		-0.168006	0.00294871	0.013239		-0.601633	1.01175e-25	2.71783e-24		0.0160434	0.776788	0.880959		-0.104823	0.0628202	0.198735		0.0265033	0.642097	0.784421		-0.0246066	0.662306	0.998951		-0.00368394	0.947912	0.980407		0.0319646	0.57288	0.794828
ENSG00000170345	FOS	-0.0734494	0.640959	0.796976		0.429012	0.0114235	0.0418607		-0.654689	4.22931e-05	0.00021381		-0.0181858	0.925699	0.963315		0.268712	0.11486	0.297236		1.18215	6.0068e-13	1.68993e-11		0.196006	0.262147	0.998951		0.475114	0.00398689	0.0352212		-0.587597	0.000426555	0.00536116
ENSG00000170379	TCAF2	0.269883	0.208798	0.411813		-0.233534	0.147212	0.315975		-1.09067	6.42038e-11	6.25929e-10		0.25838	0.192361	0.390682		-0.296974	0.077872	0.229797		-0.00773775	0.96244	0.979972		0.318453	0.209462	0.998951		0.698084	0.000107415	0.00205711		-0.641509	0.000226313	0.00319866
ENSG00000170396	ZNF804A	NA	NA	NA		0.0113645	0.946925	0.976073		-0.696507	0.000189051	0.000862552		-0.195906	0.362815	0.575888		-0.202858	0.429357	0.654888		-0.103369	0.683992	0.812518		-0.309245	0.0754961	0.850684		-0.455308	0.0440767	0.180858		-0.501747	0.0160461	0.0875396
ENSG00000170476	MZB1	NA	NA	NA		0.335644	0.0836078	0.208575		0.572935	0.00292262	0.0107469		0.277187	0.089625	0.237286		0.274364	0.168444	0.37639		0.451334	0.0165352	0.0552481		-0.0128002	0.945379	0.998951		-0.274023	0.161931	0.402133		0.667146	0.000697445	0.00792987
ENSG00000230201	ATP6V0CP1	NA	NA	NA		0.0959897	0.757421	0.876133		-0.315374	0.217817	0.40774		0.225312	0.332825	0.547114		0.169574	0.562455	0.756177		-0.900532	0.000188528	0.00119616		NA	NA	NA		-0.0032052	0.990107	0.996337		-1.06897	0.000204252	0.00293594
ENSG00000170502	NUDT9	0.429129	2.35631e-25	2.34725e-23		0.550257	3.24776e-38	2.71757e-36		0.790802	1.02001e-77	1.33882e-75		0.395573	7.81929e-21	1.19816e-18		0.588552	1.15175e-43	2.01296e-41		0.688574	1.64629e-58	3.74671e-56		0.300024	6.85201e-13	1.44089e-09		0.696679	1.34904e-61	2.61713e-58		0.368984	3.45606e-18	1.0851e-15
ENSG00000170525	PFKFB3	-0.295158	0.0258343	0.101086		-0.624884	2.08654e-06	1.88975e-05		-1.23255	2.43826e-20	4.80348e-19		-0.190675	0.155289	0.340418		-0.314584	0.0168217	0.0781468		-0.0596874	0.6526	0.791639		0.0353723	0.791427	0.998951		0.48785	0.000223647	0.00374676		-0.370548	0.00528962	0.038792
ENSG00000170581	STAT2	1.32316	1.6756e-220	6.1201e-218		1.5326	3.2442e-298	1.4954e-295		1.42042	1.2667e-258	5.5272e-256		0.711419	1.02905e-64	3.59991e-62		0.978129	6.3212e-120	2.1514e-117		1.07633	1.1301e-146	5.0214e-144		0.0863872	0.042141	0.706817		0.105538	0.0124848	0.0784344		0.00367199	0.930278	0.971567
ENSG00000170616		NA	NA	NA		0.366678	0.214595	0.411103		0.989503	0.000860496	0.00349447		0.195223	0.45229	0.65322		-0.0667499	0.821286	0.912436		0.185773	0.517426	0.687731		NA	NA	NA		-0.0988333	0.739317	0.886504		0.327609	0.288455	0.56123
ENSG00000170703	TTLL6	NA	NA	NA		1.16683	3.29414e-05	0.000239486		0.998418	9.88687e-06	5.43938e-05		NA	NA	NA		0.608951	0.0711481	0.216463		0.507888	0.0412005	0.113965		NA	NA	NA		-0.00756887	0.983698	0.993997		0.180324	0.527256	0.764746
ENSG00000170802	FOXN2	0.118221	0.168721	0.358185		0.199279	0.0204272	0.0678944		-0.593501	4.83137e-12	5.23314e-11		0.132442	0.123797	0.294649		-0.0899353	0.296735	0.529641		0.0101112	0.906312	0.949136		-0.0769799	0.368558	0.998951		-0.0849424	0.323205	0.595401		-0.192149	0.0250004	0.120366
ENSG00000170890	PLA2G1B	NA	NA	NA		-0.0128365	0.958542	0.980762		0.774489	0.000324185	0.00142281		-0.251482	0.235484	0.442629		0.176383	0.526474	0.731215		-0.0122415	0.956077	0.975937		NA	NA	NA		0.471876	0.087583	0.280394		0.240817	0.284306	0.555667
ENSG00000170909	OSCAR	NA	NA	NA		0.961509	2.62145e-11	4.66639e-10		2.41898	1.75463e-72	2.08291e-70		0.0637102	0.727372	0.850168		0.668078	1.84365e-05	0.000298305		0.798719	3.10249e-08	4.28456e-07		0.346905	0.0953384	0.895186		0.245491	0.0923016	0.289468		0.348841	0.0567824	0.209144
ENSG00000170915	PAQR8	-0.0470063	0.307837	0.522414		-0.302305	2.8413e-11	5.04066e-10		-0.758126	7.61592e-63	7.34061e-61		0.0474962	0.298532	0.51265		-0.033694	0.45764	0.676929		-0.111459	0.0131045	0.0456495		0.0379932	0.406415	0.998951		0.0880024	0.0569958	0.213627		-0.0227916	0.614401	0.820907
ENSG00000170927	PKHD1	NA	NA	NA		-0.86202	0.0197695	0.0661603		-1.39492	0.000169805	0.000780587		NA	NA	NA		NA	NA	NA		0.227615	0.482344	0.657522		NA	NA	NA		NA	NA	NA		-0.551961	0.101245	0.302271
ENSG00000170962	PDGFD	0.295016	0.00892526	0.0461322		0.611875	5.25827e-10	7.97666e-09		1.02134	1.33956e-21	2.84372e-20		0.264102	0.0068353	0.037584		0.296415	0.00358326	0.0236688		0.795173	5.41586e-13	1.52983e-11		-0.0445511	0.671605	0.998951		0.325176	0.00201586	0.0209468		0.339534	0.00212613	0.0192534
ENSG00000170965	PLAC1	NA	NA	NA		0.714819	0.000260732	0.00156011		1.35277	6.00701e-12	6.45244e-11		0.378329	0.0517412	0.164004		0.707242	0.000119883	0.00147384		1.15418	3.6106e-09	5.87284e-08		0.117561	0.617343	0.998951		0.545973	0.00853875	0.0604569		0.2428	0.335575	0.608908
ENSG00000171121	KCNMB3	0.141633	0.0692486	0.199116		0.449099	5.71501e-09	7.599e-08		0.633429	1.79798e-20	3.57923e-19		0.297882	8.06653e-05	0.00107753		0.00303269	0.970599	0.986732		0.104966	0.150747	0.302533		-0.116007	0.128267	0.958896		-0.00023073	0.997578	0.999105		-0.213068	0.00480841	0.0360188
ENSG00000171124	FUT3	NA	NA	NA		0.296591	0.0887758	0.218153		0.617	4.25652e-05	0.000215118		0.501491	0.00668306	0.0370214		0.370193	0.0451134	0.158522		0.388029	0.0149875	0.0509775		0.148832	0.381297	0.998951		0.235271	0.196343	0.450505		-0.0975267	0.520572	0.759129
ENSG00000171132	PRKCE	0.368181	8.96633e-14	5.75339e-12		0.881448	3.97797e-61	5.4154e-59		1.18426	1.6744e-110	3.4219e-108		0.258833	3.69388e-07	1.0718e-05		0.560051	4.2342e-22	4.91877e-20		0.887896	2.88882e-55	6.31772e-53		0.0668289	0.191409	0.998951		0.0790878	0.167885	0.411649		-0.0592166	0.313463	0.587622
ENSG00000171160	MORN4	-0.0352707	0.576699	0.755063		0.21238	0.000966123	0.00499487		0.669213	2.14021e-27	6.11551e-26		-0.0442809	0.50116	0.692606		-0.0682879	0.297324	0.530349		0.219414	0.00064089	0.00351429		0.0149637	0.810989	0.998951		0.138663	0.0360975	0.158544		0.0244103	0.708386	0.873479
ENSG00000171227	TMEM37	-0.178587	0.00845169	0.0441652		-0.627701	1.44468e-20	5.55749e-19		-0.901303	1.64713e-40	8.32304e-39		0.0223517	0.741666	0.859482		-0.24996	0.000226564	0.00251019		-0.049162	0.465741	0.643286		-0.0334523	0.623223	0.998951		0.142033	0.0375838	0.162788		-0.143883	0.0335603	0.14808
ENSG00000171303	KCNK3	NA	NA	NA		1.12951	0.00125833	0.00629741		1.43063	5.36468e-05	0.000267109		NA	NA	NA		NA	NA	NA		2.77803	1.46465e-05	0.000121051		NA	NA	NA		NA	NA	NA		0.339949	0.413927	0.679757
ENSG00000171502	COL24A1	NA	NA	NA		0.155009	0.621384	0.789967		0.771257	0.00801991	0.0267736		0.148169	0.484858	0.680445		0.409977	0.183672	0.397371		0.671172	0.0279342	0.0841273		NA	NA	NA		0.174558	0.482999	0.726338		0.748874	0.0200093	0.102223
ENSG00000171617	ENC1	-0.259933	9.39175e-15	6.34054e-13		-0.261975	5.41256e-15	1.39695e-13		-0.623775	5.82776e-76	7.43765e-74		-0.337845	1.76486e-23	3.14638e-21		-0.186999	2.21414e-08	7.56239e-07		-0.305773	1.02835e-19	5.79205e-18		-0.140623	2.97506e-05	0.00862922		-0.0306075	0.358943	0.629568		-0.219282	6.83248e-11	6.25684e-09
ENSG00000171631	P2RY6	0.173393	0.138462	0.315834		0.666125	2.26422e-06	2.03733e-05		1.14501	3.214e-16	4.80671e-15		0.179877	0.157352	0.343436		0.787573	7.1131e-05	0.000943872		1.09498	4.5931e-11	1.01081e-09		0.198364	0.0882065	0.878566		-0.0209821	0.881476	0.953479		0.245278	0.0555812	0.206241
ENSG00000171700	RGS19	0.0197968	0.730606	0.855597		0.0776237	0.186689	0.374462		0.663404	2.48002e-29	7.70715e-28		0.00431899	0.941793	0.972692		0.0276259	0.639949	0.810218		0.435234	5.67954e-13	1.60269e-11		0.0477853	0.41015	0.998951		0.0774715	0.184281	0.434378		0.115324	0.0496501	0.192081
ENSG00000171714	ANO5	NA	NA	NA		2.04152	2.73763e-08	3.32386e-07		1.72534	5.81109e-08	4.20988e-07		NA	NA	NA		NA	NA	NA		1.67898	2.18173e-08	3.09388e-07		NA	NA	NA		NA	NA	NA		0.258951	0.462715	0.717948
ENSG00000171791	BCL2	NA	NA	NA		-0.639133	0.000302618	0.00178473		-0.734354	0.000317505	0.00139634		-0.37672	0.0390522	0.13431		-0.404452	0.0171252	0.0791144		-0.351387	0.0668872	0.16602		-0.111918	0.529909	0.998951		-0.0480373	0.788549	0.912924		-0.326524	0.081744	0.264138
ENSG00000171798	KNDC1	NA	NA	NA		1.17579	1.93669e-06	1.76315e-05		1.90597	2.5291e-21	5.29243e-20		-0.00909891	0.969948	0.98574		0.26926	0.261835	0.490735		0.521066	0.00830437	0.0315035		NA	NA	NA		0.972563	0.0151813	0.0895382		0.434586	0.10567	0.310441
ENSG00000171860	C3AR1	NA	NA	NA		1.19586	0.0269003	0.0851233		2.00111	0.000763132	0.0031278		NA	NA	NA		NA	NA	NA		0.842389	0.120208	0.257105		NA	NA	NA		NA	NA	NA		NA	NA	NA
ENSG00000171863	RPS7	-0.12217	0.00300399	0.0201753		-0.39082	2.26243e-21	9.1733e-20		-0.590119	1.24507e-46	7.97662e-45		-0.117423	0.00437308	0.0268837		-0.295905	6.6799e-13	4.22117e-11		-0.352049	1.18998e-17	5.6364e-16		0.0125291	0.76096	0.998951		0.0202368	0.62297	0.820923		-0.0324612	0.430038	0.691823
ENSG00000171873	ADRA1D	-0.382586	2.22508e-06	4.99942e-05		0.0993227	0.219184	0.416795		0.797257	6.02644e-25	1.54557e-23		-0.481815	1.68453e-06	3.97366e-05		-0.138878	0.142818	0.340357		0.0636865	0.467829	0.645184		-0.0394023	0.665506	0.998951		0.159253	0.0916512	0.288281		0.0929863	0.319516	0.593207
ENSG00000171992	SYNPO	-0.0841537	0.263325	0.476507		0.300766	0.000106374	0.000693862		0.743383	1.54868e-19	2.90055e-18		-0.175914	0.0245944	0.0968369		0.362074	8.10716e-06	0.000146715		0.776828	1.07058e-20	6.58651e-19		0.0801305	0.353744	0.998951		0.474312	1.17714e-08	9.45323e-07		0.584646	6.64353e-11	6.13494e-09
ENSG00000172053	QARS	-0.0713172	0.0980552	0.251095		-0.328059	2.60063e-14	6.26297e-13		-0.60758	3.25044e-45	1.96542e-43		-0.0362108	0.401955	0.609402		-0.0811571	0.0595305	0.191397		-0.254487	3.36752e-09	5.50304e-08		-0.00468462	0.913436	0.998951		0.0670043	0.11904	0.33547		-0.0525782	0.22058	0.483091
ENSG00000172175	MALT1	-0.158738	0.00369679	0.0236724		-0.255055	2.99922e-06	2.63462e-05		-0.898254	8.07683e-60	7.30512e-58		-0.0662895	0.227768	0.433812		-0.211738	0.000104378	0.00131451		-0.239581	1.1737e-05	9.89619e-05		-0.10676	0.0504748	0.748331		-0.0469821	0.388661	0.653176		-0.162855	0.00279782	0.0239077
ENSG00000172183	ISG20	1.5804	5.8886e-121	1.3751e-118		3.04431	0	0		2.70032	0	0		0.797372	8.45176e-29	1.82214e-26		1.43785	4.8954e-98	1.50747e-95		1.26412	5.84294e-82	1.66899e-79		-0.0474427	0.529712	0.998951		0.211025	0.00290966	0.0277247		-0.197758	0.00406211	0.0317148
ENSG00000172236	TPSAB1	NA	NA	NA		0.117711	0.761661	0.87855		-1.56516	0.00183885	0.00702658		NA	NA	NA		NA	NA	NA		0.79438	0.220589	0.394288		NA	NA	NA		NA	NA	NA		NA	NA	NA
ENSG00000172264	MACROD2	-0.158446	0.454112	0.658531		-0.205498	0.274156	0.482624		-1.24403	2.89381e-12	3.18793e-11		0.35271	0.0597156	0.18095		-0.401853	0.0162528	0.0761236		-0.454571	0.00396944	0.0169773		0.0526298	0.791015	0.998951		0.385426	0.0261062	0.128348		-0.433895	0.00914636	0.0582832
ENSG00000172296	SPTLC3	-0.0554001	0.35652	0.571467		-0.296262	2.43887e-07	2.59429e-06		-0.640638	9.92419e-30	3.12018e-28		-0.0601305	0.295407	0.509787		-0.186965	0.00112363	0.00943659		-0.287462	3.24802e-07	3.72936e-06		-0.184033	0.00145901	0.140257		-0.138453	0.0161566	0.0932854		-0.239206	2.19064e-05	0.000462942
ENSG00000172345	STARD5	0.802282	1.70745e-12	1.00506e-10		0.838143	7.74588e-13	1.62682e-11		0.86487	2.70799e-13	3.25776e-12		0.40037	0.000410052	0.00411437		0.112606	0.360884	0.594881		0.340334	0.00677057	0.0265409		0.113622	0.345032	0.998951		-0.164128	0.184554	0.434613		0.152073	0.226837	0.4909
ENSG00000172346	CSDC2	-0.0663457	0.586677	0.760992		0.253178	0.0458326	0.130721		0.672382	5.13217e-08	3.73395e-07		-0.144665	0.26828	0.481668		0.153121	0.283115	0.515237		0.313569	0.0173473	0.0574068		0.0201016	0.876776	0.998951		0.285954	0.0395533	0.168665		-0.142548	0.318254	0.59221
ENSG00000172367	PDZD3	NA	NA	NA		-0.0285914	0.931202	0.969119		1.23688	0.000211373	0.000955351		NA	NA	NA		0.528469	0.0537117	0.178273		1.06076	0.000204606	0.00128104		NA	NA	NA		-0.18019	0.576083	0.78964		0.564803	0.0823464	0.265718
ENSG00000172375	C2CD2L	0.113653	0.0804786	0.220169		0.569301	2.12315e-17	6.72902e-16		0.695526	2.78439e-25	7.29748e-24		0.143021	0.0348021	0.124209		0.131121	0.0553245	0.181665		0.290285	2.59326e-05	0.000203285		0.148338	0.0247127	0.56867		0.0848717	0.201144	0.456717		0.239702	0.000326238	0.00433498
ENSG00000172432	GTPBP2	0.630916	3.53175e-34	4.02479e-32		1.10012	8.2858e-100	1.71417e-97		1.25694	4.7454e-130	1.1696e-127		0.344617	4.81255e-11	3.05581e-09		0.457281	1.74098e-18	1.72322e-16		0.844295	1.13651e-58	2.60774e-56		0.0884024	0.0924821	0.887522		0.110113	0.0353003	0.156139		0.117264	0.0252394	0.121195
ENSG00000172482	AGXT	-0.0695795	0.425301	0.634109		-0.363369	1.7556e-05	0.00013444		-0.601625	4.73647e-13	5.57549e-12		-0.092497	0.306806	0.520781		-0.244156	0.00479544	0.0297606		0.0594166	0.47776	0.653598		-0.116607	0.180292	0.998951		0.169745	0.0451324	0.183273		-0.104812	0.205477	0.464178
ENSG00000254590	AP003396.2	NA	NA	NA		0.0881762	0.803109	0.901246		-0.311582	0.31804	0.527194		NA	NA	NA		NA	NA	NA		-0.520972	0.0823354	0.194532		NA	NA	NA		NA	NA	NA		-1.0389	0.000781256	0.0086895
ENSG00000172738	TMEM217	0.184906	0.0450601	0.147221		0.336195	0.000867576	0.00453716		0.843066	8.86473e-15	1.20216e-13		0.21376	0.0181967	0.077882		0.110823	0.303681	0.537041		0.758899	2.48445e-12	6.46351e-11		0.114629	0.251478	0.998951		0.300936	0.00462764	0.0391523		0.0509419	0.654526	0.84506
ENSG00000172927	MYEOV	NA	NA	NA		-0.346425	0.0809647	0.203352		-0.639071	0.00351454	0.0127078		-0.665623	0.00680579	0.0374773		-0.423445	0.0550227	0.180983		-0.261099	0.19769	0.364411		-0.1597	0.413599	0.998951		-0.610911	0.00380348	0.0340192		-0.352253	0.0779154	0.256275
ENSG00000172936	MYD88	0.625237	6.82968e-61	1.06911e-58		0.726266	1.74843e-81	3.19015e-79		0.797662	4.87854e-97	8.42369e-95		0.174245	5.39159e-06	0.000109491		0.408847	9.41474e-27	1.251e-24		0.558844	6.61911e-48	1.23526e-45		-0.0681555	0.0782688	0.855465		-0.0611692	0.11047	0.321492		-0.060919	0.111927	0.322064
ENSG00000173083	HPSE	NA	NA	NA		0.695043	0.0362218	0.108208		1.0444	0.00437677	0.0155094		NA	NA	NA		NA	NA	NA		1.02536	0.00126122	0.00631694		NA	NA	NA		NA	NA	NA		0.192482	0.625949	0.827906
ENSG00000173156	RHOD	-0.0541137	0.652163	0.803013		0.202225	0.165319	0.344046		0.777159	6.36243e-10	5.67817e-09		-0.12388	0.32655	0.541215		-0.126855	0.351579	0.585192		0.172469	0.17905	0.340929		0.324247	0.0292571	0.61065		0.374407	0.0189561	0.103913		-0.0527902	0.736247	0.887324
ENSG00000173193	PARP14	1.8842	0	0		3.0162	0	0		2.94979	0	0		1.28499	0	0		2.24011	0	0		2.38801	0	0		0.0203365	0.542681	0.998951		-0.0622619	0.0694128	0.242579		-0.109491	0.00121969	0.0124391
ENSG00000173200	PARP15	NA	NA	NA		1.5594	0.0299068	0.0927162		2.50467	0.000587321	0.00246094		NA	NA	NA		NA	NA	NA		1.79348	0.00787213	0.0301044		NA	NA	NA		NA	NA	NA		NA	NA	NA
ENSG00000173213	TUBB8P12	-0.144405	0.287044	0.501219		-0.561789	3.75472e-06	3.23448e-05		-1.11239	5.29257e-19	9.65491e-18		0.194237	0.151063	0.334988		-0.111423	0.320071	0.55505		-0.134529	0.221364	0.395115		-0.123627	0.443102	0.998951		0.319071	0.0237313	0.120646		-0.160413	0.196617	0.451588
ENSG00000173267	SNCG	0.303533	0.0181205	0.0784341		0.696943	1.10088e-08	1.41234e-07		1.19169	1.6603e-18	2.93911e-17		0.0206949	0.896108	0.947845		0.646243	1.62895e-05	0.000268493		1.08284	2.04641e-11	4.68782e-10		0.432157	0.00603712	0.310054		0.932687	7.76079e-12	1.19492e-09		0.880965	6.60739e-08	3.05721e-06
ENSG00000173320	STOX2	NA	NA	NA		0.207108	0.535513	0.728905		1.17265	0.000837653	0.00341029		NA	NA	NA		NA	NA	NA		0.62807	0.0476246	0.127611		NA	NA	NA		NA	NA	NA		-0.109853	0.780634	0.909617
ENSG00000173530	TNFRSF10D	-0.289793	1.40983e-08	5.07147e-07		-0.878077	2.65189e-63	3.82833e-61		-0.893742	3.29114e-66	3.33127e-64		0.032607	0.526927	0.711862		-0.731412	1.74289e-44	3.07382e-42		-0.509395	1.05829e-22	7.29672e-21		0.103874	0.044183	0.719703		0.136641	0.00825846	0.0589396		-0.147861	0.00431886	0.0332586
ENSG00000173531	MST1	0.117898	0.19152	0.389081		0.607047	1.6029e-11	2.93277e-10		0.637205	1.36286e-12	1.54404e-11		-0.0814879	0.366636	0.579622		-0.0295308	0.743622	0.869786		0.180529	0.0451801	0.122557		0.000971486	0.991429	0.99897		0.0653397	0.468234	0.714579		0.300168	0.000867065	0.00947135
ENSG00000173597	SULT1B1	NA	NA	NA		0.342488	0.0827481	0.206854		1.6027	1.66024e-17	2.73648e-16		0.390616	0.0637868	0.189288		0.0522192	0.826216	0.914352		0.473792	0.0283467	0.085113		-0.0621683	0.73124	0.998951		-0.0367818	0.858124	0.9426		0.0610789	0.746552	0.893465
ENSG00000173598	NUDT4	-0.331797	2.74584e-08	9.37833e-07		-0.162982	0.00638048	0.0255511		-0.617484	6.05141e-25	1.55075e-23		-0.203188	0.000665393	0.00608636		-0.339088	1.40259e-08	4.97445e-07		-0.292239	1.02647e-06	1.06778e-05		-0.2531	2.21629e-05	0.00703484		-0.337643	1.63248e-08	1.2668e-06		-0.166769	0.0052854	0.0387855
ENSG00000173614	NMNAT1	-0.160958	0.00327384	0.0215273		-0.690908	2.4877e-34	1.81058e-32		-0.589629	7.23796e-26	1.95734e-24		-0.297563	2.47065e-07	7.5381e-06		-0.498681	2.22937e-17	2.07932e-15		-0.55764	5.54169e-22	3.64151e-20		-0.026888	0.624593	0.998951		0.0609391	0.276169	0.545367		-0.105266	0.0511896	0.195626
ENSG00000173726	TOMM20	-0.0998777	0.049385	0.15731		-0.162414	0.00135692	0.00671659		-0.901069	1.09676e-70	1.2693e-68		-0.144496	0.00453875	0.0275912		-0.202186	6.72968e-05	0.000902876		-0.495253	1.46608e-22	1.00588e-20		-0.0819254	0.106571	0.930868		0.0850291	0.0936562	0.292041		-0.136377	0.00708408	0.0481011
ENSG00000173805	HAP1	NA	NA	NA		0.857528	1.70667e-05	0.000131076		1.34986	5.64162e-13	6.61686e-12		-0.0286042	0.882493	0.941336		0.533077	0.00888056	0.0482315		1.58901	2.09705e-17	9.73513e-16		0.0761562	0.698423	0.998951		0.487329	0.0225149	0.116571		-0.017461	0.937481	0.974689
ENSG00000173821	RNF213	1.70734	1.7139e-228	6.4248e-226		2.32739	0	0		2.50193	0	0		0.966933	1.18774e-74	4.89377e-72		1.75921	2.4364e-241	1.6881e-238		1.78581	3.7785e-249	2.7834e-246		0.0489059	0.356172	0.998951		-0.0958947	0.0711831	0.246763		-0.432104	4.55341e-16	1.04245e-13
ENSG00000173848	NET1	-0.114306	0.00202641	0.0149125		-0.178785	1.63393e-06	1.50737e-05		-0.634983	1.72822e-64	1.71173e-62		0.0258489	0.485966	0.681308		-0.179997	1.40922e-06	3.14602e-05		-0.181602	9.91583e-07	1.03805e-05		-0.0161043	0.661761	0.998951		-0.0364841	0.328856	0.601074		-0.0885095	0.0165667	0.0897061
ENSG00000264735	AC145207.7	NA	NA	NA		0.376787	0.0972465	0.233637		-0.307742	0.165872	0.335469		0.229917	0.244636	0.453754		0.051828	0.82324	0.913298		-0.139374	0.521821	0.691242		-0.190277	0.354783	0.998951		0.0636696	0.762461	0.898082		0.784997	0.000155671	0.00236443
ENSG00000173876	TUBB7P	NA	NA	NA		-0.838916	0.00126213	0.00631163		-1.04695	0.000268698	0.00119685		NA	NA	NA		-0.215052	0.333319	0.56795		-0.455121	0.0436991	0.119461		NA	NA	NA		0.452726	0.162427	0.403004		-0.325825	0.209669	0.469361
ENSG00000174038	C9orf131	NA	NA	NA		-0.225199	0.370836	0.586916		0.710705	0.001748	0.00670562		0.107847	0.619678	0.779308		-0.147953	0.559367	0.753749		-0.36802	0.0937029	0.213688		NA	NA	NA		-0.0980228	0.684312	0.856992		-0.342405	0.186152	0.437428
ENSG00000174125	TLR1	NA	NA	NA		1.37203	3.11544e-08	3.76172e-07		1.21702	2.93424e-07	1.95954e-06		0.525543	0.0368564	0.129374		0.865099	0.000502982	0.00489361		1.21282	2.55963e-07	3.00049e-06		NA	NA	NA		0.947949	0.000493724	0.00697106		0.689182	0.0207748	0.105011
ENSG00000174130	TLR6	0.0859015	0.445644	0.651435		0.479545	1.85472e-05	0.000141454		0.7099	1.91913e-10	1.79043e-09		0.232804	0.0538272	0.168474		0.4277	0.000318173	0.00333652		0.710811	4.40303e-10	8.34489e-09		0.0572763	0.646449	0.998951		0.438665	0.000219574	0.00368807		0.14111	0.240298	0.506904
ENSG00000174151	CYB561D1	-0.0444673	0.343021	0.558757		0.226475	2.03887e-06	1.85105e-05		0.610571	9.31008e-36	3.88892e-34		-0.0522575	0.275217	0.488854		0.0884261	0.0636483	0.200672		0.396332	1.55194e-15	5.88664e-14		0.0266049	0.577589	0.998951		0.111675	0.0182251	0.101392		0.107869	0.0290866	0.134074
ENSG00000174171	AC020659.1	0.43509	0.000399306	0.0041308		0.915899	6.17634e-12	1.17677e-10		1.19027	6.99193e-17	1.10021e-15		-0.0177211	0.899208	0.950037		0.282696	0.0415327	0.149823		0.875185	3.96707e-09	6.39323e-08		-0.0258797	0.860369	0.998951		0.147661	0.301236	0.571531		0.166751	0.268784	0.539336
ENSG00000174444	RPL4	-0.121891	0.00505101	0.0299549		-0.346921	1.45628e-15	3.965e-14		-0.617602	7.64366e-46	4.7646e-44		-0.105018	0.0158126	0.070072		-0.238576	4.09644e-08	1.32894e-06		-0.42054	3.78674e-22	2.52387e-20		-0.0124755	0.774214	0.998951		0.108398	0.0126449	0.0792004		-0.0989911	0.0226713	0.112118
ENSG00000174564	IL20RB	NA	NA	NA		0.171467	0.509581	0.709831		1.05679	2.66855e-05	0.000139088		0.215929	0.327391	0.541882		0.123622	0.617567	0.794177		0.334018	0.168056	0.326206		NA	NA	NA		-0.260279	0.244493	0.508537		-0.0169274	0.939935	0.975902
ENSG00000174611	KY	NA	NA	NA		1.90189	0.00637449	0.0255349		2.32577	6.90955e-05	0.000338907		NA	NA	NA		NA	NA	NA		1.06696	0.0764581	0.184301		NA	NA	NA		NA	NA	NA		NA	NA	NA
ENSG00000174640	SLCO2A1	NA	NA	NA		0.27246	0.646667	0.805544		1.45758	0.00911484	0.0300285		NA	NA	NA		NA	NA	NA		0.750275	0.16338	0.319825		NA	NA	NA		NA	NA	NA		NA	NA	NA
ENSG00000174804	FZD4	-0.254408	1.37501e-09	5.79496e-08		-0.286807	8.69143e-12	1.62881e-10		-0.788056	1.05361e-78	1.40579e-76		-0.275693	5.05505e-11	3.18795e-09		-0.157366	0.000179527	0.00207032		-0.278788	2.83935e-11	6.40466e-10		-0.115521	0.00590308	0.309112		-0.0945264	0.0250197	0.124906		-0.279004	3.0091e-11	3.06176e-09
ENSG00000174807	CD248	-0.00402906	0.959324	0.980947		0.283493	3.56892e-05	0.000257468		0.603478	6.56808e-20	1.26764e-18		-0.0636243	0.365555	0.578553		0.339583	2.01958e-07	5.61317e-06		0.711976	4.97886e-29	4.99545e-27		-0.00107521	0.988233	0.998951		0.454317	8.61499e-11	1.03167e-08		0.226268	0.000637264	0.00737147
ENSG00000174808	BTC	NA	NA	NA		NA	NA	NA		3.68636	3.93117e-05	0.00019955		NA	NA	NA		NA	NA	NA		NA	NA	NA		NA	NA	NA		NA	NA	NA		NA	NA	NA
ENSG00000174951	FUT1	0.2633	0.0217648	0.0894775		3.12253	1.42273e-73	2.36588e-71		2.20992	5.59213e-81	7.85062e-79		-0.149171	0.410583	0.617127		-0.187156	0.245203	0.471544		-0.179689	0.234639	0.410157		0.0272664	0.84802	0.998951		0.709652	0.000906069	0.0112895		-0.0893273	0.583693	0.801025
ENSG00000175183	CSRP2	-0.000778556	0.992256	0.995847		-0.539841	1.35999e-11	2.51459e-10		-0.79497	2.33097e-20	4.60053e-19		-0.110022	0.141435	0.320751		-0.112352	0.136801	0.331824		0.233524	0.00208855	0.00978817		0.0179281	0.828475	0.998951		0.30279	0.000272353	0.00436665		-0.106105	0.181126	0.430313
ENSG00000175197	DDIT3	0.306966	1.54357e-05	0.000268148		1.11479	5.56287e-49	6.14112e-47		1.16563	2.49235e-61	2.30589e-59		-0.0876252	0.248856	0.458698		0.0441641	0.565721	0.758149		0.458937	4.40917e-10	8.35087e-09		0.0894785	0.220019	0.998951		-0.0279402	0.716761	0.874539		0.145454	0.0514677	0.196416
ENSG00000175267	VWA3A	NA	NA	NA		0.89054	0.0819779	0.205386		1.20712	0.00672577	0.0228719		NA	NA	NA		NA	NA	NA		2.37772	9.98613e-08	1.26432e-06		NA	NA	NA		NA	NA	NA		NA	NA	NA
ENSG00000175294	CATSPER1	NA	NA	NA		0.625927	0.00535631	0.0220031		1.20324	4.20334e-07	2.75577e-06		0.346615	0.146479	0.327934		0.755779	0.00119457	0.00992066		0.497229	0.0349209	0.100302		NA	NA	NA		0.524779	0.0286745	0.136512		0.167991	0.569364	0.792093
ENSG00000175505	CLCF1	-0.0634113	0.357292	0.572189		0.484617	8.40491e-10	1.23992e-08		0.627606	1.75654e-13	2.13945e-12		-0.143477	0.0615072	0.184502		0.13935	0.0757108	0.22578		0.307029	0.000361896	0.00212559		0.145137	0.0622427	0.813432		-0.0912911	0.257979	0.524722		0.278764	0.00231269	0.0206184
ENSG00000175509	AL078621.2	NA	NA	NA		NA	NA	NA		1.77918	0.00331964	0.0120721		NA	NA	NA		NA	NA	NA		0.743287	0.187088	0.351276		NA	NA	NA		NA	NA	NA		NA	NA	NA
ENSG00000175544	CABP4	NA	NA	NA		1.00837	0.0553261	0.151957		1.28986	0.0064641	0.0220773		NA	NA	NA		NA	NA	NA		1.15952	0.0236	0.0734937		NA	NA	NA		NA	NA	NA		NA	NA	NA
ENSG00000175591	P2RY2	-0.147832	0.0130153	0.0613257		-0.0516059	0.409032	0.623591		0.628225	1.94665e-23	4.57464e-22		-0.0566464	0.344737	0.558624		0.111669	0.0882955	0.249844		0.489896	8.56898e-14	2.66524e-12		0.0462638	0.442482	0.998951		-0.00111038	0.986168	0.994607		0.100598	0.113661	0.325138
ENSG00000175592	FOSL1	-0.263775	2.9426e-05	0.0004694		0.29627	4.99348e-06	4.19836e-05		0.605111	8.77726e-20	1.67896e-18		-0.337453	2.31622e-07	7.11011e-06		0.0449462	0.48842	0.701981		0.193047	0.00414283	0.01763		0.00677044	0.916366	0.998951		-0.0390982	0.542957	0.768579		0.137678	0.0377222	0.15968
ENSG00000225972	MTND1P23	0.351566	0.0265558	0.103075		0.313729	0.048845	0.137743		-0.307149	0.0528272	0.136659		0.162974	0.303669	0.517689		0.037065	0.816175	0.910197		0.082713	0.602838	0.755145		-0.114088	0.471072	0.998951		-0.192264	0.226303	0.48705		1.00286	2.66915e-10	2.14881e-08
ENSG00000175658	DRD5P2	NA	NA	NA		1.91131	0.00236102	0.0109322		2.22956	5.26433e-05	0.000262355		NA	NA	NA		NA	NA	NA		0.901375	0.262787	0.442771		NA	NA	NA		NA	NA	NA		NA	NA	NA
ENSG00000175806	MSRA	-0.102256	0.103398	0.260737		0.0768799	0.209055	0.404201		0.616659	2.65799e-22	5.8864e-21		-0.000563129	0.992894	0.996118		-0.0457367	0.456731	0.67638		0.0966482	0.143436	0.292079		0.0175649	0.7799	0.998951		0.095259	0.11939	0.336115		0.0411389	0.52185	0.760155
ENSG00000175874	CREG2	NA	NA	NA		-1.12228	0.000291451	0.00172585		-0.913359	0.00584657	0.0201731		NA	NA	NA		NA	NA	NA		-0.0174674	0.953849	0.974715		NA	NA	NA		NA	NA	NA		-0.19219	0.551883	0.780198
ENSG00000175911		NA	NA	NA		-0.826724	7.28891e-05	0.000494015		-0.581695	0.0016016	0.00618884		0.512559	0.00199067	0.0145943		-0.118356	0.546674	0.745519		-0.293594	0.0901516	0.207876		0.000196933	0.99907	0.999546		-0.166483	0.352273	0.623169		-0.522531	0.00306087	0.0255827
ENSG00000175970	UNC119B	-0.0335998	0.437304	0.644665		-0.584465	5.79832e-41	5.28976e-39		-0.592977	1.02442e-41	5.50375e-40		-0.0431168	0.321786	0.536099		-0.297019	6.67284e-12	3.70926e-10		-0.279956	1.0553e-10	2.1931e-09		-0.00100052	0.9816	0.998951		0.0704918	0.104427	0.311004		-0.0633459	0.141963	0.372501
ENSG00000176054	RPL23P2	NA	NA	NA		0.284336	0.303618	0.516316		0.920289	0.000634444	0.00263989		0.00850056	0.971547	0.986228		0.500999	0.0915418	0.255954		0.246734	0.382812	0.565942		NA	NA	NA		-0.152644	0.544728	0.769905		0.154973	0.54756	0.77776
ENSG00000176087	SLC35A4	-0.00342953	0.955452	0.978955		0.1776	0.0046193	0.019425		0.59398	1.57944e-22	3.54648e-21		0.0475502	0.437299	0.64044		0.0938393	0.141566	0.338723		0.412487	1.55121e-11	3.60955e-10		0.0251932	0.682976	0.998951		0.254493	8.41032e-05	0.00171207		0.14328	0.0208156	0.105169
ENSG00000176171	BNIP3	-0.0587881	0.500494	0.696857		-0.32103	0.000212056	0.00129271		-0.60444	3.10095e-12	3.41147e-11		-0.0399906	0.647367	0.797901		-0.175038	0.0434157	0.154637		-0.036648	0.672416	0.804719		0.0314428	0.718847	0.998951		0.380466	1.17571e-05	0.000356944		-0.303492	0.000468917	0.00579872
ENSG00000176208	ATAD5	0.0321361	0.609471	0.775518		-0.108135	0.0847149	0.210757		-0.596351	1.06692e-20	2.14107e-19		0.0349085	0.575077	0.747721		-0.0728756	0.242416	0.469228		-0.0966475	0.125212	0.265173		-0.00733741	0.905891	0.998951		-0.14439	0.0204603	0.109468		-0.0574585	0.356721	0.628055
ENSG00000176244	ACBD7	0.202552	0.211365	0.415011		-0.469078	0.00193759	0.00921752		-0.766215	4.58642e-07	2.99415e-06		0.331719	0.0225587	0.0911194		-0.0354632	0.807446	0.905826		-0.437123	0.00160106	0.00777836		0.16557	0.261005	0.998951		0.243412	0.133477	0.360045		-0.093038	0.512797	0.75353
ENSG00000176473	WDR25	-0.0608134	0.383873	0.597168		0.267698	0.000161134	0.00100633		0.633106	2.09068e-18	3.66283e-17		-0.150147	0.037344	0.130468		0.0640977	0.371272	0.60441		0.200512	0.00734232	0.0284318		0.0420734	0.56527	0.998951		0.110197	0.127872	0.351013		0.163849	0.0273215	0.128115
ENSG00000176533	GNG7	0.224479	0.00026204	0.00293918		0.326466	5.15146e-08	6.05319e-07		0.687641	5.91246e-33	2.16694e-31		0.247179	3.93802e-05	0.000590257		0.349809	9.54577e-09	3.46794e-07		0.637676	7.58781e-28	7.17587e-26		0.133164	0.0356685	0.659397		0.434774	6.85177e-12	1.06339e-09		0.138671	0.0216876	0.108428
ENSG00000176595	KBTBD11	NA	NA	NA		0.245004	0.646546	0.805535		1.43055	0.00228603	0.00856206		NA	NA	NA		NA	NA	NA		1.51553	0.000209922	0.00130993		NA	NA	NA		NA	NA	NA		NA	NA	NA
ENSG00000176654	NANOGP1	-0.295661	0.00439807	0.0270395		-0.147011	0.144681	0.311769		-0.730265	3.86266e-10	3.51625e-09		-0.161045	0.15131	0.335337		0.048637	0.619686	0.795757		-0.181958	0.0849373	0.199143		-0.0181139	0.865857	0.998951		0.52697	1.93862e-07	1.06844e-05		0.0551766	0.594888	0.807753
ENSG00000176728	TTTY14	NA	NA	NA		NA	NA	NA		2.07967	0.00767145	0.0257515		NA	NA	NA		NA	NA	NA		NA	NA	NA		NA	NA	NA		NA	NA	NA		NA	NA	NA
ENSG00000176845	METRNL	-0.100409	0.192441	0.39028		0.872733	1.75066e-23	7.98556e-22		1.59147	9.60845e-78	1.26632e-75		-0.267264	0.00623373	0.0352269		0.466047	2.01119e-06	4.25951e-05		1.40188	3.6184e-51	7.18367e-49		0.0939949	0.290511	0.998951		0.545618	4.98107e-09	4.35283e-07		0.32417	0.00166	0.0158555
ENSG00000176884	GRIN1	NA	NA	NA		0.142865	0.477818	0.68468		1.10462	1.63456e-08	1.25484e-07		-0.277019	0.164081	0.352926		0.0834839	0.68121	0.83613		0.829615	2.82138e-05	0.00021896		-0.025155	0.912034	0.998951		0.00384081	0.987298	0.994848		-0.00892526	0.968219	0.988007
ENSG00000176890	TYMS	0.0290731	0.546792	0.732881		-0.394495	3.53209e-16	1.00762e-14		-0.669798	1.45991e-41	7.79155e-40		-0.05273	0.270787	0.48446		-0.185874	0.000106699	0.00133805		-0.112794	0.0209815	0.0669022		-0.0785605	0.10092	0.91524		-0.0964071	0.045073	0.183239		0.115634	0.0167219	0.0902316
ENSG00000176907	C8orf4	-0.358169	5.98792e-07	1.55087e-05		0.0189575	0.790325	0.894965		-1.00111	4.59562e-45	2.76843e-43		-0.740854	5.27212e-23	9.05096e-21		-0.311257	1.58996e-05	0.000264225		-0.675932	5.17247e-21	3.24648e-19		-0.233948	0.00144055	0.140083		0.00990062	0.891218	0.958406		-0.379168	1.29326e-07	5.55142e-06
ENSG00000176945	MUC20	NA	NA	NA		0.416783	0.0776458	0.19707		1.64352	2.55565e-14	3.32338e-13		0.447736	0.221785	0.426215		0.729401	0.00793022	0.0443233		0.570908	0.00867182	0.0326699		NA	NA	NA		0.316983	0.329226	0.601298		0.303893	0.357854	0.629019
ENSG00000177103	DSCAML1	NA	NA	NA		-0.482248	0.151085	0.321713		-1.35804	1.35507e-06	8.33724e-06		0.56304	0.0538287	0.168474		-0.183535	0.558694	0.753208		-0.206885	0.417709	0.600623		NA	NA	NA		-0.169629	0.619778	0.819002		-0.00399521	0.989266	0.995618
ENSG00000177133	LINC00982	NA	NA	NA		0.151273	0.512537	0.711603		0.692527	0.00147587	0.00573526		-0.0541687	0.819289	0.90792		-0.381263	0.100049	0.271006		0.158659	0.482597	0.657667		NA	NA	NA		-0.0221368	0.937927	0.976116		-0.0917639	0.753502	0.896857
ENSG00000177181	RIMKLA	-0.0857614	0.483416	0.682821		-0.315969	0.00618791	0.0249052		-0.586287	5.33012e-07	3.44829e-06		-0.0569988	0.640345	0.792884		-0.160614	0.16979	0.378569		0.0592598	0.615003	0.764304		0.0315437	0.789373	0.998951		0.476473	4.75104e-05	0.0011017		-0.199891	0.0859956	0.273162
ENSG00000177189	RPS6KA3	-0.146082	0.0122086	0.0587934		-0.345649	2.93316e-09	4.05183e-08		-0.847924	5.12356e-48	3.41102e-46		-0.133334	0.0220842	0.0899326		-0.291025	5.79527e-07	1.43221e-05		-0.399635	6.65741e-12	1.63045e-10		-0.168671	0.00377133	0.241236		-0.118536	0.041774	0.17496		-0.191246	0.00101877	0.0107699
ENSG00000177191	B3GNT8	0.214689	0.0410524	0.138314		0.178547	0.0992359	0.236986		0.704428	4.43081e-10	4.00971e-09		-0.0354499	0.758561	0.869681		0.422508	0.000281825	0.00301401		0.564851	9.10052e-06	7.83848e-05		0.0330454	0.761291	0.998951		0.174266	0.113378	0.326582		0.0166156	0.882007	0.953328
ENSG00000177225	GATD1	-0.0854145	0.0240345	0.0958219		-0.669251	9.82994e-69	1.50158e-66		-0.872922	1.6909e-116	3.6889e-114		-0.0728117	0.0556206	0.172365		-0.338223	8.50528e-19	8.59388e-17		-0.475223	3.77954e-36	5.21185e-34		-0.0272203	0.470214	0.998951		0.0149724	0.692107	0.861636		-0.0244915	0.512242	0.753314
ENSG00000177283	FZD8	NA	NA	NA		1.06749	3.15968e-06	2.76633e-05		1.12497	2.09283e-07	1.42264e-06		-0.55076	0.0507908	0.161862		0.69511	0.00753339	0.0424972		0.384429	0.11367	0.24676		NA	NA	NA		0.667787	0.0259911	0.127977		0.511652	0.0352367	0.152669
[truncated: 1,817 more rows]

## Sheet: Group B. n=2735
Group B. DEGs in IFN-λ4-GFP (n = 2735), receptor-dependent , Sum of E, F, G
[truncated: 2,736 more rows]

## Sheet: Group C. n=145
Group C. DEGs in both IFN-λ4-GFP and IFN-λ4-GFP-IFNLR1KO (n = 145), Sum of H and I
[truncated: 146 more rows]

[truncated: 7 more sheets: Group D. n = 371, Group E. n = 766, Group F. n =740, Group G. n=1229, Group H. n = 52, Group I. n = 93, IPA results]
